# Supplementary material for: Proteomic Analysis Reveals a Predominant NFE2L2 (NRF2) Signature in Canonical Pathway and Upstream Regulator Analysis of Leishmania-Infected Macrophages
Source: Front Immunol. 2019 Jun 28;10:1362. doi: 10.3389/fimmu.2019.01362 (PMC6611007; doi:10.3389/fimmu.2019.01362)
Supplement: Supplementary file 1 [file Table_1.xlsx]

## Sheet: Sheet1
Supplementary Table 1
	La24h vs. Lm24h		La24h vs. Lm6h		La24h vs. Mo24h		La24h vs. Mo6h		La6h vs. La24h		La6h vs. Lm24h		La6h vs. Lm6h		La6h vs. Mo24h		La6h vs. Mo6h		Lm24h vs. Mo24h		Lm24h vs. Mo6h		Lm6h vs. Lm24h		Lm6h vs. Mo24h		Lm6h vs. Mo6h		Mo6h vs. Mo24h
GeneID	Log2FC	q value	Log2FC	q value	Log2FC	q value	Log2FC	q value	Log2FC	q value	Log2FC	q value	Log2FC	q value	Log2FC	q value	Log2FC	q value	Log2FC	q value	Log2FC	q value	Log2FC	q value	Log2FC	q value	Log2FC	q value	Log2FC	q value
NP_001003908	-0.218	0.3026	-0.2061	0.3237	0.03371	0.8139	-0.5552	0.0055	0.1563	0.4285	-0.06173	0.8069	-0.04977	0.8075	0.19	0.343	-0.3989	0.0848	0.2517	0.2715	-0.3371	0.1141	-0.01196	0.8576	0.2398	0.288	-0.3491	0.1141	0.5889	0.0051
NP_001005331	-0.2182	0.2487	-0.3061	0.1243	-0.698	0.0002	-0.03599	0.6375	0.08583	0.5369	-0.1324	0.4453	-0.2203	0.2487	-0.6122	0.0008	0.04984	0.6342	-0.4798	0.0086	0.1822	0.3132	0.08791	0.5369	-0.3919	0.0415	0.2701	0.1832	-0.662	0.0004
NP_001005509	-0.02246	0.8547	-0.3484	0.1209	0.2407	0.1863	-0.3053	0.1272	-0.01263	0.8547	-0.03509	0.8547	-0.361	0.1209	0.2281	0.2091	-0.318	0.1272	0.2631	0.157	-0.2829	0.1495	0.3259	0.1272	0.5891	0.0051	0.04304	0.8547	0.546	0.0067
NP_001025026	-0.02153	0.8717	0.2451	0.2107	0.2404	0.2107	-0.302	0.2095	-0.08942	0.6187	-0.1109	0.5721	0.1557	0.4491	0.151	0.4491	-0.3915	0.0952	0.2619	0.2095	-0.2805	0.2095	-0.2666	0.2095	-0.004696	0.8894	-0.5471	0.0085	0.5425	0.0085
NP_001028417	0.003051	0.5516	0.3446	0.0366	-0.2501	0.093	0.4796	0.0067	-0.4481	0.0086	-0.4451	0.0086	-0.1035	0.3499	-0.6982	0.0001	0.03151	0.5115	-0.2532	0.093	0.4766	0.0067	-0.3415	0.0366	-0.5947	0.0009	0.135	0.298	-0.7297	0.0001
NP_001028465	0.2511	0.1683	0.01048	0.8641	-0.3196	0.1308	-0.06345	0.7367	-0.2717	0.1683	-0.02062	0.8641	-0.2613	0.1683	-0.5914	0.0028	-0.3352	0.1308	-0.5707	0.0028	-0.3146	0.1308	0.2406	0.1815	-0.3301	0.1308	-0.07393	0.7367	-0.2562	0.1683
NP_001028665	-0.2191	0.2175	0.05709	0.7665	0.04385	0.7665	0.4009	0.0705	-0.3184	0.1242	-0.5374	0.008	-0.2613	0.1683	-0.2745	0.1574	0.08258	0.7123	0.2629	0.1574	0.62	0.0025	-0.2762	0.1574	-0.01324	0.852	0.3438	0.1161	-0.3571	0.1061
NP_001032994	-0.07526	0.2245	-0.8715	0.0001	-0.4102	0.0059	-0.7409	0.0001	1.186	0.0001	1.111	0.0001	0.3144	0.0257	0.7756	0.0001	0.4449	0.0051	-0.335	0.0182	-0.6656	0.0001	0.7962	0.0001	0.4612	0.0035	0.1306	0.1654	0.3307	0.0201
NP_001033743	0.09357	0.4642	-0.3949	0.0395	-0.1753	0.2677	-0.2263	0.2135	0.5905	0.0021	0.684	0.0004	0.1956	0.2611	0.4152	0.0352	0.3642	0.061	-0.2688	0.1389	-0.3198	0.0882	0.4885	0.0123	0.2196	0.2135	0.1686	0.2842	0.05098	0.5838
NP_001034218	-0.02443	0.8007	0.09807	0.5814	-0.1914	0.4031	-0.4263	0.0457	-0.1576	0.4237	-0.182	0.4116	-0.05949	0.7075	-0.349	0.0958	-0.5839	0.0078	-0.167	0.4116	-0.4019	0.052	-0.1225	0.5227	-0.2895	0.1831	-0.5244	0.0135	0.2349	0.3045
NP_001035999	0.02137	0.4097	0.6419	0.0004	0.003182	0.4134	0.4747	0.0035	-0.5079	0.0029	-0.4865	0.0035	0.134	0.2458	-0.5047	0.0029	-0.03312	0.4097	-0.01819	0.4097	0.4534	0.0043	-0.6205	0.0004	-0.6387	0.0004	-0.1671	0.2042	-0.4716	0.0035
NP_031407	0.04004	0.6033	0.05457	0.6033	-0.5018	0.005	0.09819	0.5809	0.1006	0.5809	0.1406	0.5195	0.1552	0.5195	-0.4012	0.0324	0.1988	0.4216	-0.5418	0.0028	0.05815	0.6033	-0.01453	0.6511	-0.5563	0.0028	0.04362	0.6033	-0.6	0.0028
NP_031418	0.07169	0.6902	0.4903	0.0262	0.2557	0.2286	0.2132	0.2702	-0.4787	0.0262	-0.4071	0.0477	0.01154	0.8606	-0.2231	0.27	-0.2655	0.2286	0.184	0.3163	0.1415	0.4469	-0.4186	0.0477	-0.2346	0.2672	-0.2771	0.2286	0.04249	0.7776
NP_031419	0.01776	0.7026	0.5687	0.0051	0.4914	0.0091	0.1792	0.2932	-0.2946	0.1242	-0.2769	0.1359	0.2741	0.1359	0.1968	0.271	-0.1154	0.4407	0.4737	0.0098	0.1614	0.3173	-0.5509	0.0051	-0.07724	0.5288	-0.3895	0.0499	0.3122	0.1143
NP_031501	0.1078	0.3674	-0.4269	0.0157	-0.4311	0.0144	-0.5315	0.0031	0.2346	0.1645	0.3424	0.0522	-0.1923	0.2204	-0.1966	0.2204	-0.297	0.0943	-0.539	0.0031	-0.6394	0.0011	0.5347	0.0031	-0.004231	0.6172	-0.1046	0.3674	0.1004	0.3674
NP_031512	0.1054	0.5583	0.4569	0.021	-0.1119	0.5583	-0.04421	0.6513	-0.001837	0.7632	0.1036	0.5583	0.4551	0.021	-0.1137	0.5583	-0.04605	0.6513	-0.2173	0.3442	-0.1496	0.5583	-0.3515	0.0781	-0.5688	0.0069	-0.5012	0.018	-0.06766	0.6513
NP_031534	0.3016	0.0651	0.4434	0.014	0.01165	0.5938	0.6519	0.0003	-0.6793	0.0003	-0.3778	0.0304	-0.236	0.1408	-0.6677	0.0003	-0.02746	0.5881	-0.2899	0.0688	0.3503	0.0407	-0.1418	0.2849	-0.4317	0.0144	0.2085	0.1722	-0.6402	0.0003
NP_031535	-0.2052	0.3099	0.4026	0.0685	-0.1289	0.4838	0.1638	0.4005	-0.04183	0.7285	-0.247	0.265	0.3608	0.0909	-0.1707	0.4005	0.1219	0.4956	0.0763	0.6209	0.3689	0.0884	-0.6078	0.0033	-0.5315	0.0091	-0.2389	0.271	-0.2926	0.1758
NP_031536	-0.6351	0.0012	-0.588	0.0026	-0.3572	0.0616	-0.386	0.0616	0.2087	0.2833	-0.4263	0.0457	-0.3793	0.0616	-0.1485	0.3884	-0.1773	0.3362	0.2778	0.1669	0.249	0.2264	-0.04707	0.7568	0.2308	0.248	0.202	0.2898	0.02882	0.7843
NP_031542	0.2129	0.2168	-0.3118	0.0985	0.05924	0.5497	-0.416	0.0347	0.07498	0.5369	0.2879	0.1186	-0.2369	0.2083	0.1342	0.402	-0.341	0.0852	-0.1537	0.3588	-0.6289	0.0017	0.5247	0.0089	0.3711	0.0579	-0.1042	0.4788	0.4752	0.0158
NP_031573	-0.33	0.0432	-0.392	0.0247	0.04424	0.4706	0.05371	0.4706	-0.2365	0.1431	-0.5665	0.0026	-0.6285	0.0018	-0.1922	0.2065	-0.1828	0.2146	0.3742	0.0247	0.3837	0.0247	0.06202	0.4706	0.4362	0.018	0.4457	0.018	-0.009468	0.5345
NP_031617	-0.06252	0.629	0.4502	0.0275	0.09583	0.5362	-0.1088	0.5362	-0.1968	0.3287	-0.2593	0.2427	0.2535	0.2427	-0.101	0.5362	-0.3056	0.1801	0.1583	0.4123	-0.04626	0.6552	-0.5128	0.0124	-0.3544	0.1019	-0.559	0.0123	0.2046	0.3287
NP_031662	0.1832	0.1575	-0.2969	0.0537	0.5584	0.0008	-0.4119	0.0135	0.1207	0.2438	0.3039	0.0537	-0.1762	0.1689	0.6791	0.0001	-0.2912	0.0574	0.3752	0.0186	-0.5951	0.0006	0.4801	0.0046	0.8553	0.0001	-0.115	0.2438	0.9703	0.0001
NP_031819	-0.005147	0.3411	1.149	0.0001	-0.12	0.179	0.9008	0.0001	-0.545	0.0005	-0.5502	0.0005	0.6044	0.0002	-0.665	0.0001	0.3558	0.0171	-0.1148	0.179	0.9059	0.0001	-1.155	0.0001	-1.269	0.0001	-0.2486	0.0623	-1.021	0.0001
NP_031824	0.04143	0.5025	0.6051	0.0024	0.1181	0.3662	0.3062	0.087	-0.54	0.0035	-0.4985	0.0062	0.06516	0.473	-0.4219	0.0171	-0.2338	0.1587	0.07666	0.4618	0.2648	0.1154	-0.5637	0.0031	-0.487	0.0062	-0.2989	0.0919	-0.1881	0.2199
NP_031856	0.1975	0.2117	-0.5157	0.0065	-0.08466	0.4503	-0.2453	0.1617	-0.1367	0.3303	0.06072	0.4997	-0.6524	0.0006	-0.2214	0.1903	-0.382	0.0424	-0.2821	0.1213	-0.4427	0.0194	0.7132	0.0002	0.431	0.0194	0.2704	0.1452	0.1606	0.2907
NP_031868	0.3794	0.139	0.04784	0.7573	0.0974	0.6698	-0.1679	0.5073	-0.1503	0.5355	0.2291	0.3497	-0.1024	0.6698	-0.05286	0.7573	-0.3182	0.2224	-0.282	0.2382	-0.5473	0.014	0.3316	0.222	0.04956	0.7573	-0.2158	0.3731	0.2653	0.2674
NP_031884	0.3791	0.0756	0.05709	0.7186	0.2786	0.1266	0.0001607	0.9093	0.2985	0.1266	0.6776	0.0006	0.3556	0.0981	0.5771	0.0034	0.2987	0.1266	-0.1005	0.6075	-0.3789	0.0756	0.322	0.118	0.2215	0.2247	-0.05693	0.7186	0.2784	0.1266
NP_031887	0.1843	0.4152	0.5007	0.0368	0.1124	0.6504	0.4273	0.0727	-0.1441	0.5651	0.04022	0.8315	0.3566	0.1301	-0.03164	0.8315	0.2832	0.1991	-0.07185	0.7519	0.243	0.2615	-0.3164	0.1404	-0.3883	0.0934	-0.07342	0.7519	-0.3148	0.1404
NP_031942	0.1066	0.7139	-0.4154	0.035	0.006065	0.7469	0.02796	0.7382	0.05458	0.7139	0.1611	0.6363	-0.3608	0.0769	0.06065	0.7139	0.08254	0.7139	-0.1005	0.7139	-0.0786	0.7139	0.522	0.0187	0.4215	0.035	0.4434	0.035	-0.02189	0.7382
NP_031991	0.26	0.0925	0.9763	0.0001	0.6289	0.0003	0.4028	0.0237	-0.6207	0.0004	-0.3607	0.0339	0.3557	0.0339	0.008191	0.6051	-0.2179	0.1444	0.3689	0.0303	0.1428	0.2623	-0.7164	0.0001	-0.3475	0.0339	-0.5736	0.0014	0.2261	0.1356
NP_032014	0.145	0.2238	-0.4154	0.0109	0.00627	0.407	-0.5047	0.0029	0.376	0.0162	0.521	0.0029	-0.03938	0.3673	0.3823	0.0162	-0.1286	0.2352	-0.1387	0.2238	-0.6496	0.0006	0.5604	0.0023	0.4217	0.0109	-0.08922	0.2901	0.5109	0.0029
NP_032043	0.1975	0.5434	-0.3052	0.192	0.09697	0.8063	0.1193	0.8063	-0.1367	0.8063	0.06072	0.8745	-0.442	0.0557	-0.03977	0.8998	-0.01742	0.8998	-0.1005	0.8063	-0.07815	0.8513	0.5027	0.0353	0.4022	0.0557	0.4246	0.0557	-0.02235	0.8998
NP_032046	0.251	0.2318	0.4546	0.0413	0.1506	0.4363	0.498	0.0361	-0.1577	0.4363	0.09327	0.602	0.2969	0.1817	-0.007139	0.8787	0.3403	0.1526	-0.1004	0.602	0.247	0.2318	-0.2036	0.332	-0.304	0.1813	0.04338	0.7781	-0.3474	0.1526
NP_032086	-0.2998	0.0401	-0.9423	0.0001	-0.04663	0.3246	-0.7666	0.0001	0.6641	0.0001	0.3643	0.0195	-0.2782	0.0577	0.6175	0.0002	-0.1025	0.2454	0.2532	0.0615	-0.4668	0.0038	0.6424	0.0001	0.8956	0.0001	0.1757	0.1454	0.72	0.0001
NP_032088	-0.1782	0.2129	0.2579	0.141	0.2076	0.1881	-0.3736	0.0325	-0.2414	0.1522	-0.4195	0.0214	0.01654	0.581	-0.03383	0.5657	-0.615	0.0013	0.3857	0.0268	-0.1955	0.2044	-0.4361	0.02	-0.05037	0.5532	-0.6316	0.0013	0.5812	0.0014
NP_032124	0.02616	0.61	-0.1139	0.4303	0.06727	0.547	-0.3092	0.0813	0.7663	0.0001	0.7925	0.0001	0.6525	0.0003	0.8336	0.0001	0.4571	0.0147	0.04111	0.5994	-0.3353	0.0643	0.14	0.3798	0.1811	0.2878	-0.1953	0.2878	0.3765	0.0403
NP_032138	-0.2991	0.0225	-0.2833	0.0282	-0.6965	0.0001	-1.248	0.0001	0.788	0.0001	0.4889	0.0017	0.5048	0.0017	0.09155	0.1741	-0.4596	0.0031	-0.3973	0.0053	-0.9484	0.0001	-0.01586	0.2586	-0.4132	0.0053	-0.9643	0.0001	0.5511	0.0006
NP_032159	-0.6313	0.0007	-0.01039	0.4655	-0.4701	0.0045	-0.5665	0.0015	0.1245	0.3021	-0.5068	0.0033	0.1141	0.3067	-0.3456	0.0302	-0.442	0.0084	0.1612	0.2341	0.06481	0.3652	-0.6209	0.0007	-0.4597	0.0058	-0.5561	0.0019	0.09643	0.3169
NP_032164	-0.1513	0.5727	-0.005183	0.8873	0.1117	0.5859	0.09702	0.5859	0.3836	0.0874	0.2323	0.3135	0.3784	0.0874	0.4953	0.0313	0.4806	0.0313	0.263	0.283	0.2483	0.3043	-0.1461	0.5727	0.1169	0.5859	0.1022	0.5859	0.01468	0.8873
NP_032169	-0.01838	0.5729	-0.1328	0.3072	0.2605	0.1012	-0.5441	0.0032	0.3358	0.0575	0.3175	0.0653	0.203	0.1819	0.5963	0.0015	-0.2082	0.1819	0.2788	0.0887	-0.5257	0.0035	0.1144	0.3305	0.3933	0.0277	-0.4113	0.0277	0.8046	0.0001
NP_032181	-0.2125	0.132	-0.2723	0.0833	0.04654	0.4331	-0.7228	0.0001	0.64	0.0002	0.4275	0.0118	0.3677	0.0316	0.6866	0.0001	-0.0828	0.404	0.259	0.0833	-0.5103	0.0035	0.05982	0.4308	0.3188	0.0506	-0.4505	0.011	0.7694	0.0001
NP_032189	0.05371	0.5547	0.2832	0.1527	-0.175	0.2253	0.4686	0.0198	-0.2446	0.1934	-0.1909	0.2253	0.03864	0.5738	-0.4196	0.0257	0.224	0.1957	-0.2287	0.1934	0.4149	0.0257	-0.2295	0.1934	-0.4582	0.0198	0.1853	0.2253	-0.6436	0.0011
NP_032201	-0.1025	0.3013	0.7959	0.0001	-0.164	0.1954	0.7768	0.0001	-0.7544	0.0001	-0.8569	0.0001	0.04151	0.3823	-0.9184	0.0001	0.0224	0.3823	-0.06153	0.3693	0.8793	0.0001	-0.8984	0.0001	-0.96	0.0001	-0.01911	0.3823	-0.9408	0.0001
NP_032206	0.2503	0.1701	-0.3892	0.0592	0.05887	0.6441	0.2721	0.1581	0.1096	0.4925	0.3599	0.0625	-0.2796	0.1581	0.1685	0.3245	0.3817	0.0613	-0.1914	0.2707	0.02185	0.7518	0.6394	0.0007	0.448	0.0287	0.6613	0.0007	-0.2133	0.2493
NP_032244	-0.05949	0.695	0.09324	0.6523	-0.4107	0.0503	-0.1235	0.5657	-0.1376	0.5544	-0.1971	0.3994	-0.04433	0.7223	-0.5483	0.0127	-0.2611	0.281	-0.3512	0.1017	-0.06401	0.695	-0.1527	0.5406	-0.5039	0.016	-0.2167	0.392	-0.2872	0.2264
NP_032251	-0.06538	0.5281	0.3314	0.0749	0.1946	0.2401	-0.3619	0.0556	0.2543	0.1441	0.1889	0.2446	0.5857	0.003	0.4488	0.0194	-0.1076	0.4335	0.26	0.1383	-0.2965	0.106	-0.3968	0.0383	-0.1368	0.3631	-0.6933	0.0005	0.5565	0.003
NP_032274	0.2435	0.2062	-0.08838	0.6233	-0.1455	0.4567	-0.247	0.2062	-0.2706	0.1995	-0.02711	0.7917	-0.359	0.0934	-0.4161	0.0546	-0.5175	0.0209	-0.389	0.055	-0.4904	0.0209	0.3318	0.1026	-0.05712	0.7119	-0.1586	0.4567	0.1015	0.6144
NP_032278	0.1224	0.4285	-0.3329	0.0667	0.02109	0.6273	-0.4467	0.0184	0.2881	0.0955	0.4105	0.0277	-0.04471	0.594	0.3092	0.0812	-0.1585	0.3672	-0.1013	0.4287	-0.5691	0.0062	0.4552	0.0184	0.3539	0.057	-0.1138	0.4287	0.4678	0.0184
NP_032318	0.1066	0.5759	-0.08269	0.6022	0.09697	0.5759	-0.2395	0.2888	0.3799	0.0992	0.4865	0.0272	0.2972	0.181	0.4769	0.0272	0.1404	0.5059	-0.009586	0.867	-0.3461	0.1151	0.1892	0.4217	0.1797	0.4217	-0.1569	0.4843	0.3365	0.1151
NP_032324	-0.03753	0.7253	-0.2154	0.319	0.006065	0.7469	-0.4895	0.018	0.05374	0.7253	0.01622	0.7469	-0.1617	0.4366	0.05981	0.7253	-0.4358	0.0293	0.04359	0.7253	-0.452	0.0245	0.1779	0.4082	0.2215	0.319	-0.2741	0.2447	0.4956	0.018
NP_032326	0.08325	0.5004	-0.4874	0.0094	-0.1756	0.2669	-0.2809	0.1297	0.548	0.0036	0.6312	0.0016	0.06053	0.5552	0.3724	0.0537	0.267	0.1331	-0.2588	0.1331	-0.3642	0.0537	0.5707	0.0033	0.3118	0.0985	0.2065	0.2343	0.1053	0.4662
NP_032328	-0.01904	0.444	-0.4319	0.0112	0.3453	0.0267	-0.5612	0.0013	0.2175	0.1261	0.1985	0.1305	-0.2144	0.1261	0.5628	0.0013	-0.3437	0.0313	0.3643	0.0222	-0.5422	0.0016	0.4129	0.0133	0.7772	0.0001	-0.1293	0.234	0.9065	0.0001
NP_032405	0.1066	0.5759	-0.2833	0.1258	0.09697	0.5759	-0.4714	0.0128	-0.03729	0.678	0.06927	0.6384	-0.3206	0.0967	0.05969	0.6384	-0.5087	0.0104	-0.009586	0.7336	-0.5779	0.0035	0.3899	0.0417	0.3803	0.0417	-0.1881	0.343	0.5684	0.0035
NP_032417	0.1973	0.191	-0.2568	0.1429	0.09676	0.3708	0.2191	0.1834	0.477	0.0094	0.6742	0.0002	0.2201	0.1834	0.5737	0.0017	0.6961	0.0002	-0.1005	0.3708	0.02185	0.5639	0.4541	0.0096	0.3536	0.0442	0.4759	0.0094	-0.1223	0.3623
NP_032427	-0.2358	0.1181	-0.2263	0.1263	-0.1633	0.2088	-0.9468	0.0001	0.8131	0.0001	0.5773	0.0005	0.5868	0.0005	0.6498	0.0001	-0.1338	0.2634	0.07255	0.3693	-0.711	0.0001	-0.0095	0.4676	0.06305	0.3693	-0.7205	0.0001	0.7836	0.0001
NP_032430	0.01592	0.5806	-0.2524	0.1506	0.1877	0.2321	-0.4575	0.0135	-0.1507	0.2858	-0.1348	0.3023	-0.4031	0.0274	0.037	0.5557	-0.6082	0.0016	0.1718	0.2474	-0.4735	0.0134	0.2683	0.142	0.4401	0.0149	-0.2051	0.2321	0.6452	0.0009
NP_032474	0.5095	0.0011	0.5332	0.001	-0.536	0.0008	0.6339	0.0001	-0.7119	0.0001	-0.2024	0.1396	-0.1787	0.1671	-1.248	0.0001	-0.07794	0.2906	-1.045	0.0001	0.1245	0.2374	-0.02373	0.3721	-1.069	0.0001	0.1008	0.2676	-1.17	0.0001
NP_032510	-0.2725	0.2698	0.07549	0.7537	0.006065	0.9507	0.2193	0.4155	-0.1367	0.6322	-0.4093	0.099	-0.06126	0.7537	-0.1307	0.6322	0.08258	0.7537	0.2786	0.2698	0.4918	0.0438	-0.348	0.1745	-0.06942	0.7537	0.1438	0.6322	-0.2133	0.4155
NP_032512	-0.4072	0.0247	0.2668	0.1574	-0.2513	0.1574	-0.1718	0.2622	-0.04386	0.5538	-0.451	0.0226	0.223	0.1941	-0.2952	0.1307	-0.2156	0.1941	0.1558	0.2705	0.2354	0.1811	-0.674	0.0005	-0.5182	0.0092	-0.4386	0.0247	-0.07956	0.4732
NP_032521	-0.01723	0.8327	0.466	0.0334	0.1824	0.3215	0.2315	0.2842	-0.2506	0.2842	-0.2678	0.2842	0.2154	0.2959	-0.06817	0.7742	-0.01909	0.8327	0.1996	0.2959	0.2487	0.2842	-0.4832	0.0334	-0.2836	0.2842	-0.2345	0.2842	-0.04908	0.8053
NP_032529	-0.1894	0.2763	0.219	0.2414	0.2549	0.2066	-0.2959	0.1554	-0.03859	0.6959	-0.228	0.2414	0.1804	0.3016	0.2163	0.2414	-0.3345	0.1222	0.4443	0.0251	-0.1065	0.5043	-0.4084	0.0431	0.0359	0.6959	-0.5149	0.015	0.5508	0.0111
NP_032538	-0.06219	0.396	0.7644	0.0001	-0.0456	0.4084	-0.2241	0.1294	-1.004	0.0001	-1.066	0.0001	-0.2394	0.1289	-1.049	0.0001	-1.228	0.0001	0.0166	0.4499	-0.1619	0.2011	-0.8265	0.0001	-0.81	0.0001	-0.9884	0.0001	0.1785	0.1879
NP_032564	0.05359	0.6218	0.2024	0.3102	0.4523	0.0244	-0.1354	0.4217	-0.3322	0.0972	-0.2786	0.1665	-0.1298	0.4217	0.1201	0.4217	-0.4676	0.0244	0.3987	0.0429	-0.1889	0.3199	-0.1488	0.4217	0.2498	0.207	-0.3378	0.0972	0.5876	0.0049
NP_032603	-0.2184	0.2225	-0.3987	0.0507	-0.1218	0.4373	-0.7475	0.0001	0.3547	0.0677	0.1363	0.4312	-0.04397	0.6681	0.2329	0.2225	-0.3928	0.0516	0.09663	0.4949	-0.5291	0.0059	0.1802	0.3167	0.2769	0.149	-0.3489	0.0712	0.6257	0.001
NP_032620	0.2403	0.0457	0.9058	0.0001	0.4694	0.0017	1.018	0.0001	-1.267	0.0001	-1.027	0.0001	-0.3614	0.0126	-0.7978	0.0001	-0.2492	0.0457	0.2291	0.0469	0.7776	0.0001	-0.6655	0.0001	-0.4364	0.0035	0.1122	0.1423	-0.5486	0.0005
NP_032643	0.435	0.0523	0.1651	0.4686	-0.04882	0.7781	0.1209	0.5703	-0.2456	0.3384	0.1894	0.4646	-0.08045	0.7181	-0.2944	0.2774	-0.1247	0.5703	-0.4838	0.0406	-0.3141	0.2774	0.2698	0.3036	-0.2139	0.4125	-0.04427	0.7781	-0.1697	0.4686
NP_032644	0.1521	0.6367	0.01328	0.9174	-0.3757	0.0985	-0.06774	0.9097	0.04099	0.9097	0.1931	0.5114	0.05428	0.9097	-0.3347	0.1591	-0.02674	0.9174	-0.5278	0.0161	-0.2199	0.4515	0.1389	0.6562	-0.3889	0.0985	-0.08102	0.9097	-0.3079	0.1852
NP_032647	-0.486	0.0018	0.3946	0.0066	-0.05504	0.22	0.465	0.0026	-0.4731	0.0026	-0.9591	0.0001	-0.07851	0.2191	-0.5282	0.0014	-0.008147	0.2693	0.4309	0.0032	0.951	0.0001	-0.8806	0.0001	-0.4497	0.0031	0.07037	0.2191	-0.52	0.0014
NP_032659	0.1223	0.1886	0.9884	0.0001	-0.135	0.1817	0.3252	0.0313	-0.5328	0.0014	-0.4105	0.0092	0.4556	0.0057	-0.6678	0.0001	-0.2077	0.107	-0.2573	0.0638	0.2028	0.107	-0.8661	0.0001	-1.123	0.0001	-0.6632	0.0001	-0.4601	0.0049
NP_032746	-0.02095	0.839	0.5457	0.0048	0.00654	0.839	0.2901	0.1216	-0.2904	0.1216	-0.3113	0.1216	0.2554	0.1511	-0.2838	0.1216	-0.000256	0.839	0.02749	0.839	0.3111	0.1216	-0.5667	0.0048	-0.5392	0.0048	-0.2556	0.1511	-0.2836	0.1216
NP_032748	0.319	0.0231	-0.647	0.0001	-0.2899	0.0319	-0.9105	0.0001	0.8158	0.0001	1.135	0.0001	0.1688	0.1197	0.5259	0.0009	-0.09472	0.2017	-0.609	0.0001	-1.23	0.0001	0.966	0.0001	0.3571	0.0163	-0.2635	0.0485	0.6206	0.0001
NP_032775	-0.3093	0.0835	-0.1287	0.3614	0.09718	0.3834	0.2145	0.205	0.4258	0.025	0.1165	0.3614	0.2971	0.1046	0.523	0.0056	0.6403	0.0017	0.4065	0.025	0.5238	0.0056	-0.1806	0.2629	0.2259	0.2014	0.3432	0.0751	-0.1173	0.3614
NP_032800	-0.398	0.0165	0.5645	0.0012	0.00456	0.5474	-0.02979	0.5144	0.119	0.3606	-0.279	0.0859	0.6835	0.0002	0.1236	0.3606	0.08925	0.419	0.4026	0.0165	0.3683	0.0275	-0.9625	0.0001	-0.5599	0.0012	-0.5943	0.0012	0.03435	0.5144
NP_032854	-0.01484	0.5839	0.8657	0.0001	0.1994	0.1866	-0.2436	0.1669	-0.123	0.3327	-0.1378	0.3191	0.7427	0.0001	0.07644	0.435	-0.3666	0.0413	0.2143	0.1748	-0.2288	0.1748	-0.8805	0.0001	-0.6662	0.0001	-1.109	0.0001	0.4431	0.0118
NP_032901	-0.4453	0.0169	-0.06029	0.7284	0.07582	0.7284	0.05129	0.7284	-0.05887	0.7284	-0.5041	0.0105	-0.1192	0.7284	0.01695	0.7425	-0.007577	0.7425	0.5211	0.0105	0.4966	0.0105	-0.385	0.0464	0.1361	0.7284	0.1116	0.7284	0.02453	0.7425
NP_032924	-0.231	0.2008	0.8129	0.0001	0.1079	0.4412	-0.1389	0.3835	0.05781	0.5089	-0.1732	0.3328	0.8707	0.0001	0.1657	0.3328	-0.08106	0.4744	0.3389	0.063	0.09213	0.4669	-1.044	0.0001	-0.7049	0.0001	-0.9517	0.0001	0.2468	0.2008
NP_032932	0.026	0.3885	0.7901	0.0001	-0.1161	0.2707	0.7542	0.0001	-0.8061	0.0001	-0.7801	0.0001	-0.01596	0.3885	-0.9222	0.0001	-0.05186	0.3885	-0.1421	0.239	0.7282	0.0001	-0.7641	0.0001	-0.9062	0.0001	-0.03591	0.3885	-0.8703	0.0001
NP_032933	-0.3462	0.0744	0.3096	0.1186	-0.1617	0.3051	-0.1486	0.3283	-0.1092	0.4205	-0.4553	0.0199	0.2004	0.2666	-0.2709	0.1681	-0.2578	0.1852	0.1844	0.2666	0.1975	0.2666	-0.6557	0.0009	-0.4713	0.0199	-0.4582	0.0199	-0.01312	0.7214
NP_032970	0.1066	0.6811	-0.01542	0.9073	-0.08484	0.7093	-0.4304	0.0687	0.1542	0.6466	0.2607	0.2828	0.1387	0.6747	0.06933	0.7093	-0.2763	0.2828	-0.1914	0.4963	-0.537	0.0174	0.122	0.6783	-0.06942	0.7093	-0.415	0.0703	0.3456	0.1356
NP_032976	0.1597	0.3391	-0.2622	0.1636	0.05924	0.5497	-0.1358	0.3967	0.4766	0.0154	0.6363	0.0014	0.2143	0.2644	0.5358	0.007	0.3408	0.1006	-0.1005	0.4406	-0.2956	0.1226	0.422	0.0313	0.3215	0.1006	0.1264	0.405	0.1951	0.2759
NP_032982	0.05338	0.8267	-0.3923	0.0875	0.09697	0.6719	-0.1075	0.6719	0.1306	0.6328	0.184	0.49	-0.2617	0.3605	0.2275	0.4152	0.02307	0.8739	0.04359	0.8267	-0.1609	0.5412	0.4457	0.0524	0.4893	0.0461	0.2848	0.3416	0.2045	0.4556
NP_033031	-0.2429	0.2274	0.08335	0.6116	0.08805	0.6116	0.3274	0.1333	-0.2451	0.2274	-0.488	0.0219	-0.1618	0.4256	-0.1571	0.4256	0.08231	0.6116	0.331	0.1333	0.5703	0.0078	-0.3263	0.1333	0.0047	0.8894	0.2441	0.2274	-0.2394	0.2274
NP_033059	0.5242	0.002	0.2692	0.0971	-0.4636	0.0058	0.1962	0.1772	-0.3899	0.0223	0.1343	0.2697	-0.1207	0.2858	-0.8535	0.0001	-0.1937	0.1772	-0.9878	0.0001	-0.3281	0.05	0.255	0.1038	-0.7328	0.0001	-0.07301	0.3734	-0.6598	0.0001
NP_033067	0.3262	0.1104	0.06238	0.7418	-0.1828	0.3201	0.04789	0.7532	-0.3968	0.0755	-0.07055	0.7418	-0.3344	0.1104	-0.5796	0.0064	-0.3489	0.1104	-0.509	0.0112	-0.2783	0.1811	0.2638	0.1896	-0.2452	0.2104	-0.01449	0.848	-0.2307	0.2233
NP_033109	-0.4687	0.0157	-0.2611	0.1896	-0.2956	0.1558	-0.008302	0.7392	0.4911	0.0157	0.02243	0.7361	0.23	0.2244	0.1955	0.2497	0.4828	0.0157	0.1731	0.2735	0.4604	0.0157	-0.2075	0.2427	-0.03444	0.7361	0.2528	0.1962	-0.2873	0.1595
NP_033118	0.4325	0.0141	-0.04801	0.4863	0.2411	0.1426	-0.2045	0.203	-0.3717	0.0335	0.06072	0.4819	-0.4198	0.0209	-0.1307	0.3126	-0.5763	0.0032	-0.1914	0.203	-0.637	0.0011	0.4805	0.0117	0.2891	0.0956	-0.1565	0.2802	0.4456	0.0141
NP_033120	0.08489	0.472	0.4615	0.0126	0.6337	0.0008	0.4142	0.0204	-0.04028	0.5089	0.04461	0.5089	0.4212	0.0204	0.5935	0.0016	0.3739	0.0324	0.5488	0.0022	0.3293	0.0491	-0.3766	0.031	0.1723	0.2562	-0.04728	0.5089	0.2196	0.1748
NP_033138	0.3491	0.0416	0.5278	0.0029	0.1239	0.2993	0.2869	0.0874	-0.8742	0.0001	-0.5251	0.0029	-0.3464	0.0484	-0.7503	0.0001	-0.5873	0.0017	-0.2252	0.1405	-0.06222	0.4455	-0.1787	0.221	-0.4039	0.0232	-0.2409	0.1405	-0.163	0.2363
NP_033140	0.1066	0.2919	-0.5324	0.0021	-0.08446	0.3157	-0.4701	0.0048	0.4712	0.0048	0.5777	0.001	-0.06126	0.323	0.3867	0.0139	0.001052	0.4179	-0.191	0.1495	-0.5767	0.001	0.639	0.0007	0.448	0.0062	0.06232	0.323	0.3856	0.0139
NP_033189	0.1696	0.365	0.3854	0.0682	-0.009074	0.8693	0.4806	0.0253	-0.3475	0.0817	-0.1779	0.365	0.0379	0.8025	-0.3565	0.0817	0.1331	0.4919	-0.1786	0.365	0.311	0.1178	-0.2158	0.3285	-0.3944	0.0682	0.09518	0.6032	-0.4896	0.0253
NP_033280	0.007904	0.6054	0.68	0.0002	0.5085	0.0031	0.3393	0.0477	-0.6009	0.0008	-0.593	0.0008	0.0791	0.4325	-0.09237	0.4195	-0.2616	0.116	0.5006	0.0031	0.3314	0.0477	-0.6721	0.0002	-0.1715	0.2417	-0.3407	0.0477	0.1692	0.2417
NP_033399	-0.201	0.1121	0.3858	0.0148	-0.3725	0.0148	0.4441	0.0077	-0.2151	0.1112	-0.4161	0.0108	0.1708	0.1412	-0.5875	0.0005	0.229	0.1112	-0.1715	0.1399	0.6451	0.0002	-0.5868	0.0005	-0.7583	0.0001	0.05824	0.3071	-0.8165	0.0001
NP_033414	-0.102	0.5809	-0.3407	0.1457	-0.3571	0.1329	-0.5156	0.0272	0.2002	0.4168	0.0982	0.5809	-0.1406	0.4985	-0.157	0.4586	-0.3155	0.1845	-0.2552	0.2802	-0.4137	0.0919	0.2388	0.3137	-0.0164	0.9027	-0.1749	0.4586	0.1585	0.4586
NP_033455	0.1308	0.3136	0.1303	0.3136	-0.2755	0.1192	-0.5314	0.0042	0.08769	0.4026	0.2184	0.1876	0.218	0.1876	-0.1878	0.2207	-0.4437	0.0209	-0.4062	0.0225	-0.6621	0.0004	0.0004759	0.6286	-0.4057	0.0225	-0.6616	0.0004	0.2559	0.1445
NP_033477	0.1838	0.2711	0.553	0.0059	0.4408	0.0211	-0.003426	0.7573	-0.3541	0.0576	-0.1703	0.2925	0.1989	0.2711	0.08668	0.4956	-0.3575	0.0576	0.257	0.1615	-0.1873	0.2711	-0.3692	0.0576	-0.1123	0.4424	-0.5565	0.0059	0.4442	0.0211
NP_033482	0.2605	0.1263	0.2805	0.1219	-0.167	0.2192	-0.3972	0.0259	-0.05913	0.4867	0.2014	0.1763	0.2214	0.1645	-0.2261	0.1627	-0.4563	0.0154	-0.4275	0.0154	-0.6577	0.0003	-0.02	0.5694	-0.4475	0.0154	-0.6777	0.0003	0.2302	0.1627
NP_033483	0.0616	0.6855	0.3187	0.1236	-0.1975	0.2751	-0.3285	0.1236	-0.08973	0.6174	-0.02813	0.7873	0.229	0.2413	-0.2873	0.1615	-0.4182	0.062	-0.2591	0.1829	-0.3901	0.0632	-0.2571	0.1829	-0.5162	0.0125	-0.6471	0.0018	0.1309	0.4882
NP_033529	-0.4072	0.0247	-0.08115	0.4604	-0.1545	0.3236	-0.26	0.1376	-0.3782	0.0392	-0.7854	0.0001	-0.4593	0.0177	-0.5327	0.0045	-0.6382	0.0009	0.2527	0.1376	0.1472	0.3272	-0.3261	0.0735	-0.07338	0.4604	-0.1788	0.306	0.1055	0.4235
NP_033536	0.3002	0.0517	0.6966	0.0001	-0.08539	0.2927	0.09865	0.2895	-0.5564	0.0011	-0.2562	0.0895	0.1402	0.2307	-0.6418	0.0003	-0.4577	0.0085	-0.3855	0.0157	-0.2015	0.1495	-0.3965	0.0157	-0.782	0.0001	-0.598	0.0008	-0.184	0.1632
NP_033562	0.161	0.4796	0.5108	0.0278	0.04659	0.7538	0.1315	0.53	-0.3528	0.0946	-0.1919	0.4209	0.158	0.4796	-0.3063	0.1466	-0.2213	0.3738	-0.1144	0.545	-0.02945	0.7816	-0.3498	0.0946	-0.4642	0.0346	-0.3793	0.0946	-0.08494	0.6385
NP_033773	-0.389	0.0253	0.08926	0.4139	-0.3111	0.0596	-0.6344	0.0006	0.07355	0.4139	-0.3155	0.0596	0.1628	0.2653	-0.2375	0.1301	-0.5609	0.003	0.07796	0.4139	-0.2454	0.1301	-0.4783	0.0092	-0.4003	0.0253	-0.7237	0.0002	0.3233	0.0596
NP_033784	-0.1668	0.1058	1.888	0.0001	0.4686	0.0014	1.802	0.0001	-1.961	0.0001	-2.127	0.0001	-0.07271	0.187	-1.492	0.0001	-0.1587	0.1129	0.6354	0.0001	1.969	0.0001	-2.055	0.0001	-1.419	0.0001	-0.08595	0.1836	-1.333	0.0001
NP_033786	-0.5865	0.0012	-0.1419	0.2741	-0.2401	0.1154	-0.1809	0.2097	-0.2975	0.0676	-0.884	0.0001	-0.4394	0.0134	-0.5376	0.0033	-0.4785	0.01	0.3464	0.0337	0.4056	0.0172	-0.4446	0.0122	-0.09823	0.3574	-0.03907	0.4579	-0.05916	0.4326
NP_033787	-0.03705	0.745	-0.09265	0.6047	-0.1911	0.3235	-0.391	0.0829	-0.2852	0.1452	-0.3222	0.1176	-0.3778	0.0881	-0.4763	0.0275	-0.6762	0.0009	-0.1541	0.4224	-0.354	0.0889	0.0556	0.7187	-0.09849	0.6047	-0.2984	0.1452	0.1999	0.3235
NP_033788	-0.4887	0.0026	0.4379	0.0038	0.03901	0.2428	-0.04134	0.2428	-0.4586	0.0034	-0.9472	0.0001	-0.02062	0.2529	-0.4195	0.0047	-0.4999	0.0027	0.5277	0.0015	0.4473	0.0036	-0.9266	0.0001	-0.3989	0.0061	-0.4793	0.0033	0.08035	0.2197
NP_033803	0.04181	0.39	0.5586	0.0016	0.4316	0.0093	0.2934	0.0578	-0.8567	0.0001	-0.8149	0.0001	-0.2981	0.0578	-0.4251	0.0108	-0.5633	0.0016	0.3898	0.0146	0.2516	0.0788	-0.5168	0.0027	-0.127	0.2326	-0.2652	0.0787	0.1381	0.2286
NP_033842	-0.07437	0.3872	0.3364	0.0394	-0.7367	0.0001	0.2048	0.1651	-0.3657	0.0286	-0.4401	0.011	-0.02928	0.4832	-1.102	0.0001	-0.1609	0.2398	-0.6623	0.0001	0.2792	0.0772	-0.4108	0.0158	-1.073	0.0001	-0.1316	0.2827	-0.9415	0.0001
NP_033855	-0.1808	0.3015	0.3923	0.0559	0.3697	0.0559	0.2774	0.1479	-0.02085	0.7558	-0.2017	0.2814	0.3715	0.0597	0.3489	0.0633	0.2566	0.1822	0.5505	0.0041	0.4583	0.0238	-0.5731	0.0041	-0.0226	0.7558	-0.1149	0.5229	0.09228	0.5596
NP_033859	0.8414	0.0001	0.8263	0.0001	0.7023	0.0001	0.6697	0.0001	-0.7867	0.0001	0.05473	0.6331	0.03959	0.6331	-0.0844	0.5826	-0.117	0.5147	-0.1391	0.511	-0.1717	0.511	0.01513	0.649	-0.124	0.5147	-0.1566	0.511	0.03256	0.6331
NP_033906	0.3793	0.0861	0.1163	0.549	-0.06727	0.6603	-0.0837	0.644	-0.2507	0.2536	0.1286	0.5428	-0.1345	0.5428	-0.318	0.1497	-0.3344	0.1497	-0.4466	0.0391	-0.463	0.0391	0.2631	0.2536	-0.1835	0.4061	-0.2	0.4061	0.01643	0.8381
NP_033917	0.523	0.0035	0.07525	0.4384	0.5134	0.0035	-0.1295	0.3421	-0.1537	0.3037	0.3693	0.0348	-0.07841	0.4384	0.3597	0.0353	-0.2831	0.0996	-0.009586	0.6002	-0.6525	0.0005	0.4477	0.0128	0.4382	0.0128	-0.2047	0.2147	0.6429	0.0005
NP_033924	0.01565	0.8398	-0.6233	0.0011	-0.2659	0.1515	-0.3208	0.12	0.2459	0.1707	0.2616	0.156	-0.3774	0.1055	-0.02	0.8398	-0.07486	0.7494	-0.2816	0.139	-0.3364	0.1153	0.639	0.0011	0.3574	0.1055	0.3026	0.139	0.05486	0.7775
NP_033927	-0.07478	0.4344	-0.3063	0.076	-0.3192	0.0652	-0.4757	0.0128	0.7362	0.0001	0.6614	0.0003	0.4299	0.0223	0.417	0.0223	0.2606	0.1233	-0.2444	0.1233	-0.4009	0.0244	0.2316	0.1392	-0.01286	0.591	-0.1693	0.2503	0.1565	0.2507
NP_033934	-0.4445	0.0073	-0.5666	0.001	-0.5952	0.0006	-1.005	0.0001	0.7561	0.0001	0.3116	0.0489	0.1895	0.1761	0.1608	0.1984	-0.2493	0.1039	-0.1507	0.1984	-0.5609	0.001	0.1221	0.2421	-0.02868	0.4226	-0.4389	0.0101	0.4102	0.0122
NP_033947	-0.005302	0.409	0.5825	0.0005	-0.01425	0.409	0.3659	0.019	-0.6613	0.0001	-0.6666	0.0001	-0.07875	0.3372	-0.6755	0.0001	-0.2954	0.0513	-0.008952	0.409	0.3712	0.019	-0.5878	0.0005	-0.5968	0.0005	-0.2167	0.1152	-0.3801	0.019
NP_033966	0.04539	0.3271	-0.6212	0.0002	-0.541	0.0006	-0.6777	0.0001	0.9072	0.0001	0.9526	0.0001	0.286	0.0577	0.3662	0.0189	0.2295	0.1007	-0.5864	0.0003	-0.7231	0.0001	0.6666	0.0001	0.08019	0.3045	-0.05652	0.3271	0.1367	0.2148
NP_033967	-0.07526	0.7297	-0.3063	0.1757	-0.3201	0.1625	-0.5806	0.0062	0.345	0.1625	0.2698	0.1968	0.0387	0.8496	0.0249	0.8496	-0.2356	0.2043	-0.2449	0.1968	-0.5053	0.0156	0.2311	0.2043	-0.01379	0.8496	-0.2742	0.1968	0.2605	0.1968
NP_033968	0.3051	0.0677	0.4277	0.0172	0.006292	0.6104	-0.01999	0.6101	-0.5899	0.0013	-0.2848	0.0808	-0.1622	0.2909	-0.5836	0.0013	-0.6099	0.0013	-0.2988	0.0677	-0.3251	0.067	-0.1226	0.3616	-0.4214	0.0172	-0.4477	0.0172	0.02628	0.6101
NP_033970	0.3266	0.0585	0.6477	0.0009	0.513	0.0036	0.09764	0.375	-0.5355	0.0036	-0.2089	0.1959	0.1122	0.3694	-0.02249	0.5619	-0.4378	0.0185	0.1864	0.2138	-0.229	0.1751	-0.321	0.0621	-0.1347	0.3277	-0.55	0.0036	0.4154	0.0191
NP_033971	-0.0216	0.5634	-0.09877	0.5206	0.02149	0.5634	-0.4335	0.0167	0.4743	0.0148	0.4527	0.0148	0.3756	0.0361	0.4958	0.0148	0.04084	0.5634	0.04309	0.5634	-0.4119	0.0203	0.07717	0.5509	0.1203	0.4912	-0.3347	0.0571	0.455	0.0148
NP_033977	-0.1124	0.6135	-0.01816	0.7667	-0.4777	0.0197	-0.1744	0.4994	-0.04407	0.7112	-0.1564	0.4994	-0.06222	0.6916	-0.5217	0.0197	-0.2185	0.4148	-0.3653	0.075	-0.06201	0.6916	-0.09422	0.6522	-0.4595	0.0232	-0.1562	0.4994	-0.3033	0.169
NP_033981	0.3416	0.077	0.0429	0.6564	0.332	0.077	-0.278	0.1076	0.112	0.4432	0.4536	0.0212	0.1549	0.3473	0.444	0.0212	-0.166	0.3437	-0.009586	0.7336	-0.6196	0.0013	0.2987	0.103	0.2891	0.1038	-0.3209	0.0962	0.61	0.0013
NP_033983	0.14	0.2184	0.2971	0.0535	-0.7184	0.0001	-0.3034	0.0535	-0.08305	0.3234	0.05697	0.3581	0.2141	0.1381	-0.8015	0.0001	-0.3865	0.0208	-0.8584	0.0001	-0.4434	0.0091	-0.1571	0.21	-1.016	0.0001	-0.6005	0.0006	-0.415	0.0128
NP_033989	-0.2566	0.1229	-0.797	0.0001	-0.08484	0.4497	-0.3794	0.0384	0.3444	0.0564	0.08778	0.4497	-0.4526	0.0199	0.2595	0.1229	-0.03506	0.5853	0.1718	0.2748	-0.1228	0.401	0.5404	0.0039	0.7122	0.0001	0.4176	0.0289	0.2946	0.0988
NP_033991	0.2707	0.1206	0.3327	0.1029	0.0421	0.6554	0.5771	0.0048	-0.553	0.0048	-0.2823	0.1206	-0.2203	0.1865	-0.5109	0.0059	0.02406	0.6831	-0.2286	0.1651	0.3064	0.1206	-0.06202	0.6291	-0.2906	0.1206	0.2444	0.1651	-0.535	0.0048
NP_034028	-0.5532	0.0042	0.04663	0.7588	-0.2581	0.1672	-0.2707	0.1672	0.1756	0.3585	-0.3776	0.1029	0.2223	0.2591	-0.0825	0.6493	-0.09508	0.6493	0.2951	0.1545	0.2825	0.1672	-0.5998	0.004	-0.3048	0.1545	-0.3173	0.1545	0.01258	0.8549
NP_034068	-0.3229	0.0697	-0.227	0.199	0.1794	0.2803	0.2338	0.199	-0.1105	0.4415	-0.4334	0.0233	-0.3375	0.0697	0.06889	0.5081	0.1232	0.4415	0.5023	0.0099	0.5566	0.0082	-0.0959	0.4544	0.4064	0.0297	0.4607	0.023	-0.05433	0.52
NP_034085	0.2804	0.0579	0.03044	0.4783	-0.6659	0.0001	-0.7015	0.0001	0.3251	0.0379	0.6055	0.0003	0.3555	0.0333	-0.3408	0.0333	-0.3764	0.0277	-0.9463	0.0001	-0.9819	0.0001	0.2499	0.0848	-0.6963	0.0001	-0.7319	0.0001	0.0356	0.4783
NP_034113	0.01827	0.8281	0.2583	0.2687	-0.2846	0.2137	-0.05047	0.7416	-0.1747	0.3981	-0.1564	0.4282	0.08366	0.7071	-0.4592	0.0379	-0.2251	0.2793	-0.3029	0.2137	-0.06874	0.712	-0.24	0.2687	-0.5429	0.0143	-0.3088	0.2137	-0.2341	0.2687
NP_034114	-0.07526	0.6378	-0.01542	0.7336	-0.08484	0.6378	-0.3297	0.1075	0.513	0.0193	0.4377	0.0281	0.4975	0.0193	0.4281	0.0281	0.1833	0.3588	-0.009586	0.7336	-0.2544	0.2012	-0.05984	0.6378	-0.06942	0.6378	-0.3142	0.1228	0.2448	0.2012
NP_034194	-0.1516	0.1606	-0.3369	0.0264	-0.4338	0.0051	-0.9213	0.0001	1.077	0.0001	0.9259	0.0001	0.7406	0.0001	0.6437	0.0001	0.1562	0.1606	-0.2822	0.0463	-0.7697	0.0001	0.1853	0.1382	-0.09689	0.2346	-0.5844	0.0005	0.4875	0.0026
NP_034236	0.09244	0.5718	0.3118	0.115	0.645	0.0008	0.1248	0.5209	-0.08827	0.5718	0.004169	0.7545	0.2235	0.2704	0.5567	0.003	0.03656	0.6971	0.5525	0.003	0.03239	0.6971	-0.2194	0.2704	0.3332	0.1022	-0.187	0.3466	0.5201	0.0049
NP_034253	0.01613	0.8377	-0.2415	0.3294	-0.08446	0.7461	-0.04006	0.7887	0.4634	0.0351	0.4795	0.0351	0.2219	0.3715	0.3789	0.0755	0.4233	0.0569	-0.1006	0.7285	-0.05618	0.7887	0.2576	0.3271	0.157	0.5202	0.2015	0.4004	-0.04441	0.7887
NP_034317	-0.325	0.1514	-0.0336	0.7637	-0.5016	0.0261	-0.1892	0.4163	0.08968	0.6176	-0.2353	0.303	0.05607	0.7223	-0.4119	0.0586	-0.09956	0.6176	-0.1766	0.4163	0.1358	0.5117	-0.2914	0.1786	-0.468	0.0322	-0.1556	0.4895	-0.3124	0.1618
NP_034369	-0.2106	0.1286	-0.4831	0.0037	0.09199	0.2988	-0.662	0.0001	0.6954	0.0001	0.4848	0.0037	0.2123	0.1289	0.7874	0.0001	0.03348	0.4133	0.3026	0.0499	-0.4513	0.0059	0.2725	0.0734	0.5751	0.0008	-0.1788	0.1648	0.7539	0.0001
NP_034370	-0.1523	0.3029	0.1348	0.3124	0.1313	0.3124	0.5538	0.0043	-0.3748	0.0413	-0.5271	0.0051	-0.2401	0.1646	-0.2435	0.1646	0.179	0.2777	0.2836	0.109	0.7061	0.0002	-0.287	0.109	-0.003464	0.6883	0.4191	0.0282	-0.4225	0.0282
NP_034455	-0.4472	0.0153	0.2943	0.0799	-0.4282	0.0153	-0.1368	0.2971	0.1615	0.2594	-0.2857	0.0799	0.4558	0.0153	-0.2666	0.0923	0.0247	0.571	0.01902	0.571	0.3104	0.0799	-0.7414	0.0001	-0.7224	0.0001	-0.4311	0.0173	-0.2913	0.0799
NP_034488	0.3777	0.0613	0.137	0.3957	0.4589	0.0201	0.2803	0.163	-0.6151	0.0026	-0.2374	0.2123	-0.4782	0.0201	-0.1562	0.3957	-0.3348	0.109	0.08125	0.5168	-0.09739	0.5008	0.2407	0.2123	0.322	0.109	0.1433	0.3957	0.1786	0.3538
NP_034498	0.04691	0.162	1.161	0.0001	-0.3006	0.0152	0.5653	0.0002	-1.035	0.0001	-0.9886	0.0001	0.1259	0.103	-1.336	0.0001	-0.4702	0.0016	-0.3475	0.0083	0.5184	0.0006	-1.114	0.0001	-1.462	0.0001	-0.596	0.0002	-0.8659	0.0001
NP_034531	-0.1034	0.4071	0.1008	0.4071	-0.4801	0.0078	-0.5428	0.0037	0.231	0.1713	0.1276	0.3859	0.3318	0.0755	-0.2491	0.1547	-0.3119	0.0864	-0.3767	0.0346	-0.4395	0.0167	-0.2042	0.2078	-0.5809	0.0024	-0.6436	0.0015	0.06277	0.4933
NP_034551	-0.6812	0.0001	0.4417	0.0027	-0.852	0.0001	0.06314	0.1582	-0.4297	0.003	-1.111	0.0001	0.01195	0.1982	-1.282	0.0001	-0.3666	0.008	-0.1709	0.0704	0.7443	0.0001	-1.123	0.0001	-1.294	0.0001	-0.3785	0.0073	-0.9152	0.0001
NP_034552	-0.02111	0.6273	0.2839	0.1006	-0.1971	0.1948	0.2547	0.1184	-0.6044	0.0009	-0.6255	0.0008	-0.3206	0.086	-0.8015	0.0001	-0.3497	0.0684	-0.176	0.2231	0.2758	0.1006	-0.305	0.086	-0.481	0.0097	-0.02916	0.6273	-0.4518	0.0134
NP_034569	-0.04473	0.5865	-0.5514	0.0032	-0.146	0.3498	0.2102	0.2682	-0.01125	0.6621	-0.05598	0.5865	-0.5626	0.0032	-0.1572	0.3498	0.199	0.2806	-0.1012	0.4646	0.2549	0.1856	0.5066	0.0058	0.4054	0.0302	0.7616	0.0001	-0.3562	0.0551
NP_034572	0.01565	0.6585	-0.3154	0.0746	-0.1383	0.3431	0.02797	0.6585	0.771	0.0001	0.7867	0.0001	0.4556	0.0151	0.6327	0.0004	0.799	0.0001	-0.154	0.3253	0.01231	0.6585	0.3311	0.0684	0.1771	0.3253	0.3434	0.0684	-0.1663	0.3253
NP_034578	0.145	0.4962	-0.2336	0.2565	0.09736	0.5332	-0.3656	0.093	0.1304	0.4962	0.2754	0.2193	-0.1033	0.5332	0.2277	0.2565	-0.2353	0.2565	-0.04763	0.6991	-0.5106	0.028	0.3786	0.093	0.331	0.1246	-0.132	0.4962	0.463	0.0354
NP_034607	-0.459	0.0021	-0.172	0.0897	-0.6991	0.0001	-1.235	0.0001	0.8323	0.0001	0.3733	0.0092	0.6603	0.0001	0.1332	0.1179	-0.4032	0.0073	-0.2401	0.0444	-0.7765	0.0001	-0.287	0.0291	-0.5271	0.0008	-1.063	0.0001	0.5364	0.0007
NP_034611	-0.2932	0.0439	-0.8133	0.0001	-0.06851	0.3485	-0.841	0.0001	0.8742	0.0001	0.581	0.0004	0.06095	0.3485	0.8057	0.0001	0.0332	0.3654	0.2247	0.0942	-0.5478	0.0007	0.5201	0.0012	0.7448	0.0001	-0.02774	0.3654	0.7725	0.0001
NP_034615	0.3423	0.0404	0.6415	0.0003	-0.205	0.1759	0.168	0.2236	-0.5032	0.0045	-0.1609	0.2236	0.1383	0.2611	-0.7082	0.0001	-0.3352	0.0504	-0.5473	0.0017	-0.1743	0.2236	-0.2992	0.0669	-0.8465	0.0001	-0.4735	0.0082	-0.373	0.0328
NP_034627	-0.2663	0.0664	0.2919	0.0573	-0.3784	0.0177	0.1963	0.1333	-0.5445	0.0012	-0.8108	0.0001	-0.2526	0.0834	-0.9229	0.0001	-0.3482	0.0327	-0.1121	0.2562	0.4627	0.0055	-0.5582	0.0011	-0.6703	0.0001	-0.09554	0.2808	-0.5748	0.001
NP_034692	-0.05212	0.6724	0.3319	0.0939	-0.06231	0.6724	0.2593	0.1645	-0.4356	0.0358	-0.4877	0.0204	-0.1037	0.6192	-0.4979	0.0204	-0.1763	0.3758	-0.0102	0.7978	0.3114	0.0946	-0.384	0.0515	-0.3942	0.0515	-0.0726	0.6724	-0.3216	0.0939
NP_034712	0.2883	0.0639	0.6209	0.0006	0.3173	0.0521	0.7647	0.0001	-0.6822	0.0002	-0.3938	0.0274	-0.06126	0.4845	-0.3649	0.0372	0.08258	0.4552	0.02892	0.5405	0.4764	0.0095	-0.3326	0.0521	-0.3036	0.0631	0.1438	0.312	-0.4475	0.013
NP_034764	0.07104	0.2773	0.8775	0.0001	0.2429	0.0837	0.6486	0.0001	-0.7851	0.0001	-0.714	0.0001	0.09242	0.2635	-0.5422	0.0008	-0.1365	0.2039	0.1718	0.1511	0.5776	0.0004	-0.8064	0.0001	-0.6346	0.0001	-0.2289	0.1013	-0.4057	0.01
NP_034814	-0.4289	0.0167	0.2832	0.1428	0.006843	0.6764	0.03012	0.6662	-0.1061	0.5242	-0.535	0.0065	0.1771	0.3453	-0.09922	0.5242	-0.07594	0.5724	0.4357	0.0167	0.459	0.0167	-0.7121	0.0002	-0.2764	0.1428	-0.2531	0.1777	-0.02327	0.6662
NP_034829	-0.2472	0.2305	0.03353	0.8186	0.2703	0.2215	-0.1333	0.5222	0.2475	0.2305	0.0002961	0.9087	0.281	0.2215	0.5178	0.0121	0.1142	0.5257	0.5175	0.0121	0.1139	0.5257	-0.2807	0.2215	0.2368	0.2318	-0.1669	0.4436	0.4036	0.0674
NP_034835	-0.03722	0.5725	0.5961	0.0017	0.14	0.338	0.2245	0.1841	-0.4674	0.0124	-0.5046	0.0081	0.1287	0.3616	-0.3273	0.0722	-0.2429	0.1772	0.1773	0.2604	0.2617	0.1497	-0.6333	0.0014	-0.456	0.0124	-0.3716	0.0496	-0.08444	0.4576
NP_034851	-0.2563	0.0456	-0.3448	0.0178	-0.7219	0.0001	-1.225	0.0001	0.6565	0.0001	0.4002	0.0091	0.3117	0.0289	-0.06534	0.2426	-0.5682	0.0007	-0.4656	0.0026	-0.9684	0.0001	0.08852	0.2224	-0.377	0.012	-0.8799	0.0001	0.5029	0.0018
NP_034879	0.1978	0.1546	-0.1949	0.1546	0.006065	0.5432	-0.5269	0.0031	0.4332	0.0125	0.631	0.0006	0.2383	0.1492	0.4392	0.0125	-0.0937	0.3482	-0.1917	0.1546	-0.7247	0.0001	0.3927	0.0213	0.201	0.1546	-0.332	0.0527	0.5329	0.0031
NP_034894	0.2473	0.1489	0.4509	0.0204	0.01862	0.5722	0.5947	0.0024	-0.4121	0.0242	-0.1649	0.2516	0.03874	0.553	-0.3935	0.0276	0.1826	0.2418	-0.2287	0.165	0.3474	0.0485	-0.2036	0.2069	-0.4323	0.0214	0.1438	0.288	-0.5761	0.0024
NP_034901	0.1066	0.6143	-0.2154	0.406	-0.08484	0.6296	-0.3881	0.1404	0.1124	0.6143	0.2189	0.406	-0.103	0.6143	0.02754	0.8506	-0.2758	0.3052	-0.1914	0.4342	-0.4947	0.0414	0.322	0.2465	0.1306	0.6143	-0.1727	0.5035	0.3033	0.2465
NP_034947	0.08265	0.3655	-0.1213	0.2997	0.1266	0.2997	-0.7198	0.0001	0.4602	0.0066	0.5428	0.0015	0.3389	0.0479	0.5868	0.0007	-0.2596	0.1128	0.04399	0.4399	-0.8024	0.0001	0.204	0.1665	0.248	0.1128	-0.5985	0.0007	0.8464	0.0001
NP_034990	0.09992	0.7825	0.171	0.5547	0.2334	0.3644	0.5008	0.0367	-0.1796	0.5547	-0.07966	0.7825	-0.008585	0.9404	0.05381	0.7825	0.3212	0.2136	0.1335	0.6679	0.4009	0.114	-0.07107	0.7825	0.06239	0.7825	0.3298	0.2136	-0.2674	0.3129
NP_035021	-0.03753	0.3061	-0.6416	0.0001	0.006466	0.3388	-0.4814	0.0024	0.929	0.0001	0.8915	0.0001	0.2874	0.0429	0.9355	0.0001	0.4477	0.0043	0.04399	0.3061	-0.4438	0.0043	0.6041	0.0002	0.6481	0.0001	0.1602	0.1507	0.4878	0.0024
NP_035086	0.438	0.0176	0.4825	0.0125	0.4818	0.0125	0.6266	0.0016	-0.4206	0.0233	0.01746	0.687	0.06196	0.6366	0.06124	0.6366	0.206	0.3825	0.04378	0.6366	0.1885	0.3825	-0.0445	0.6366	-0.0007228	0.6976	0.144	0.4615	-0.1447	0.4615
NP_035148	0.06883	0.1407	-0.7883	0.0001	-0.1225	0.1009	-1.175	0.0001	1.55	0.0001	1.619	0.0001	0.7621	0.0001	1.428	0.0001	0.3754	0.007	-0.1914	0.0573	-1.244	0.0001	0.8571	0.0001	0.6658	0.0001	-0.3867	0.0065	1.052	0.0001
NP_035159	-0.0366	0.2298	-0.6148	0.0001	0.6021	0.0001	-0.1195	0.1646	0.5601	0.0004	0.5235	0.0007	-0.05465	0.2241	1.162	0.0001	0.4406	0.0036	0.6387	0.0001	-0.08295	0.1992	0.5782	0.0003	1.217	0.0001	0.4952	0.0015	0.7216	0.0001
NP_035164	0.06594	0.49	0.4164	0.025	0.5586	0.0058	0.2897	0.1204	-0.4947	0.0099	-0.4288	0.025	-0.07831	0.49	0.06381	0.49	-0.205	0.2378	0.4926	0.0099	0.2238	0.2061	-0.3505	0.0601	0.1421	0.3731	-0.1267	0.3979	0.2688	0.1372
NP_035246	-0.07447	0.6494	-0.01504	0.6494	-0.7193	0.0001	-0.2299	0.2889	0.05324	0.6494	-0.02124	0.6494	0.0382	0.6494	-0.666	0.0002	-0.1767	0.3902	-0.6448	0.0002	-0.1554	0.406	-0.05944	0.6494	-0.7042	0.0001	-0.2149	0.3074	-0.4894	0.0066
NP_035249	-0.4162	0.029	0.03945	0.6552	0.1495	0.4101	-0.2964	0.1213	0.03114	0.6552	-0.385	0.0464	0.07059	0.6016	0.1806	0.3536	-0.2653	0.1698	0.5656	0.0054	0.1198	0.4875	-0.4556	0.0273	0.11	0.4875	-0.3359	0.0916	0.4459	0.0273
NP_035280	-0.002963	0.5518	-0.184	0.192	-0.3474	0.0309	-0.9231	0.0001	0.3921	0.0226	0.3891	0.0226	0.2081	0.1845	0.04472	0.4723	-0.531	0.0029	-0.3444	0.0309	-0.9201	0.0001	0.1811	0.192	-0.1634	0.2093	-0.739	0.0001	0.5757	0.0011
NP_035305	0.007595	0.9433	0.2211	0.3426	-0.1835	0.3426	0.2065	0.3426	-0.3824	0.0695	-0.3748	0.0695	-0.1613	0.3861	-0.5659	0.0093	-0.1759	0.3666	-0.1911	0.3426	0.1989	0.3426	-0.2136	0.3426	-0.4046	0.0695	-0.01468	0.9433	-0.3899	0.0695
NP_035309	0.1292	0.1957	0.8253	0.0001	0.3754	0.0141	0.831	0.0001	-0.693	0.0001	-0.5637	0.0007	0.1324	0.1957	-0.3176	0.0347	0.138	0.1957	0.2461	0.0732	0.7017	0.0001	-0.6961	0.0001	-0.45	0.0052	0.005633	0.4089	-0.4556	0.0052
NP_035340	-0.3178	0.0517	0.3708	0.034	-0.5189	0.0031	-0.3503	0.0406	0.1108	0.3398	-0.207	0.1681	0.4816	0.0085	-0.4081	0.0216	-0.2395	0.149	-0.2011	0.1681	-0.03248	0.5321	-0.6886	0.0001	-0.8897	0.0001	-0.7211	0.0001	-0.1686	0.2244
NP_035425	0.05402	0.6644	0.5034	0.028	0.2413	0.2134	0.3881	0.0481	-0.4654	0.028	-0.4113	0.041	0.03804	0.6909	-0.2241	0.2465	-0.07724	0.6287	0.1873	0.3108	0.3341	0.0917	-0.4494	0.028	-0.2621	0.2043	-0.1153	0.5213	-0.1468	0.4299
NP_035441	0.2138	0.1171	0.2059	0.1224	1.148	0.0001	-0.6343	0.0001	-0.1735	0.1547	0.04025	0.3819	0.03237	0.3819	0.9749	0.0001	-0.8078	0.0001	0.9347	0.0001	-0.8481	0.0001	0.007881	0.4041	0.9425	0.0001	-0.8402	0.0001	1.783	0.0001
NP_035556	-0.237	0.0873	0.8524	0.0001	0.8739	0.0001	0.5374	0.0011	-0.6132	0.0002	-0.8502	0.0001	0.2392	0.0895	0.2607	0.0772	-0.07585	0.3436	1.111	0.0001	0.7744	0.0001	-1.089	0.0001	0.02149	0.4394	-0.315	0.0464	0.3365	0.0344
NP_035648	-0.1533	0.5042	0.1855	0.4292	-0.3568	0.1927	-0.1267	0.5936	0.04303	0.8348	-0.1102	0.6194	0.2285	0.3731	-0.3137	0.1927	-0.08369	0.7028	-0.2035	0.3823	0.02655	0.8552	-0.3387	0.1927	-0.5422	0.0156	-0.3122	0.1927	-0.23	0.3731
NP_035658	-0.2054	0.3262	-0.3538	0.0887	-0.01187	0.8567	-0.4004	0.0648	0.4935	0.0248	0.2881	0.1598	0.1397	0.4662	0.4816	0.0248	0.09307	0.6121	0.1935	0.3262	-0.195	0.3262	0.1484	0.4595	0.3419	0.0887	-0.04663	0.7637	0.3885	0.0648
NP_035732	-0.03886	0.5888	-0.2644	0.1491	-0.05157	0.5888	-0.4909	0.0151	0.4794	0.0151	0.4406	0.0151	0.215	0.1758	0.4278	0.0154	-0.0115	0.5959	-0.01271	0.5959	-0.4521	0.0151	0.2255	0.1758	0.2128	0.1758	-0.2265	0.1758	0.4393	0.0151
NP_035761	-0.3302	0.0431	-0.5624	0.0017	-0.2915	0.0666	-0.8464	0.0001	0.7955	0.0001	0.4654	0.0059	0.2331	0.1093	0.5041	0.0033	-0.05083	0.454	0.03871	0.454	-0.5162	0.0031	0.2323	0.1093	0.271	0.0778	-0.2839	0.0778	0.5549	0.0017
NP_035784	-0.06032	0.5266	-0.1558	0.3222	0.2667	0.1154	-0.2093	0.2165	0.499	0.0136	0.4387	0.0212	0.3432	0.0645	0.7658	0.0001	0.2897	0.1148	0.327	0.0645	-0.149	0.3222	0.09551	0.4557	0.4226	0.0225	-0.05352	0.5266	0.4761	0.0142
NP_035785	-0.3149	0.048	-0.4489	0.0081	0.1723	0.2005	-0.6762	0.0001	0.5349	0.0021	0.2201	0.1404	0.086	0.3427	0.7072	0.0001	-0.1413	0.2509	0.4872	0.0036	-0.3613	0.0306	0.1341	0.2509	0.6212	0.0004	-0.2273	0.1404	0.8485	0.0001
NP_035790	-0.0743	0.2608	0.6596	0.0001	0.273	0.0435	0.7562	0.0001	-0.7211	0.0001	-0.7954	0.0001	-0.06154	0.2687	-0.4481	0.0045	0.0351	0.2926	0.3473	0.0166	0.8305	0.0001	-0.7339	0.0001	-0.3866	0.0114	0.09664	0.2488	-0.4832	0.0026
NP_035824	-0.04552	0.3813	-0.2633	0.0748	-0.3814	0.0168	-0.7194	0.0001	0.824	0.0001	0.7785	0.0001	0.5607	0.0014	0.4426	0.0079	0.1045	0.2821	-0.3359	0.0303	-0.6739	0.0001	0.2178	0.1155	-0.1182	0.2689	-0.4562	0.0079	0.338	0.0303
NP_035825	0.1134	0.2731	-0.8432	0.0001	-0.07853	0.3073	-0.7536	0.0001	0.2075	0.1545	0.3209	0.043	-0.6357	0.0002	0.129	0.2671	-0.5461	0.0012	-0.1919	0.1571	-0.8669	0.0001	0.9566	0.0001	0.7647	0.0001	0.08964	0.3073	0.6751	0.0001
NP_035831	-0.1379	0.4477	0.4044	0.0576	0.1247	0.4626	0.1605	0.4125	-0.3957	0.0576	-0.5336	0.0087	0.008651	0.873	-0.271	0.1779	-0.2352	0.2257	0.2626	0.1779	0.2984	0.1779	-0.5422	0.0087	-0.2797	0.1779	-0.2438	0.2257	-0.03587	0.8078
NP_035868	0.136	0.3554	-0.02844	0.6771	-0.1993	0.2791	0.4158	0.0348	0.2245	0.2531	0.3605	0.0681	0.196	0.2859	0.02515	0.6771	0.6403	0.0012	-0.3354	0.0731	0.2798	0.1504	0.1645	0.3086	-0.1709	0.3086	0.4443	0.0338	-0.6152	0.0012
NP_035908	-0.1516	0.1968	0.422	0.0114	-0.2658	0.0735	0.507	0.0032	-0.2255	0.1158	-0.3771	0.0209	0.1965	0.151	-0.4913	0.0037	0.2815	0.0735	-0.1142	0.2519	0.6586	0.0002	-0.5736	0.001	-0.6878	0.0001	0.08504	0.3018	-0.7728	0.0001
NP_035909	0.2706	0.1098	0.6234	0.001	0.08546	0.4477	0.4147	0.0258	-0.6177	0.001	-0.3472	0.0541	0.005725	0.6811	-0.5323	0.0034	-0.203	0.2205	-0.1851	0.2206	0.1441	0.3103	-0.3529	0.0541	-0.538	0.0034	-0.2087	0.2205	-0.3292	0.0615
NP_035945	-0.1636	0.2973	0.5157	0.0065	-0.04698	0.5399	0.3181	0.0821	-0.09728	0.4177	-0.2609	0.1512	0.4185	0.0285	-0.1443	0.3358	0.2209	0.2247	0.1166	0.3801	0.4817	0.0095	-0.6793	0.0004	-0.5627	0.0036	-0.1976	0.2559	-0.3651	0.0481
NP_035973	0.006968	0.8787	0.4866	0.0258	0.07413	0.6608	0.2323	0.2634	-0.403	0.0458	-0.396	0.0458	0.0836	0.6608	-0.3289	0.1071	-0.1707	0.4214	0.06716	0.6608	0.2253	0.2634	-0.4796	0.0258	-0.4125	0.0458	-0.2543	0.2604	-0.1582	0.4214
NP_036005	0.1072	0.3143	0.1052	0.3143	0.2027	0.1713	0.6648	0.0004	-0.5835	0.0016	-0.4763	0.0055	-0.4783	0.0055	-0.3807	0.0198	0.08134	0.3315	0.09556	0.3143	0.5576	0.0018	0.001991	0.4853	0.09755	0.3143	0.5596	0.0018	-0.4621	0.0055
NP_036067	-0.4755	0.0222	-0.0504	0.7419	-0.1596	0.6305	0.03499	0.7577	0.1061	0.7121	-0.3694	0.0877	0.05571	0.7419	-0.05351	0.7419	0.1411	0.6913	0.3159	0.1382	0.5105	0.0222	-0.4251	0.0467	-0.1092	0.7121	0.08539	0.7419	-0.1946	0.5459
NP_036070	0.004635	0.8892	0.3619	0.0875	0.3318	0.0875	0.08869	0.6424	0.2513	0.1763	0.2559	0.1763	0.6132	0.0029	0.5831	0.0029	0.34	0.0875	0.3272	0.0875	0.08406	0.6424	-0.3573	0.0875	-0.03008	0.8345	-0.2732	0.1763	0.2431	0.1763
NP_036099	-0.1272	0.3775	-0.03322	0.5887	-0.3187	0.0661	-0.365	0.0482	0.8465	0.0001	0.7194	0.0001	0.8133	0.0001	0.5279	0.0038	0.4816	0.0095	-0.1915	0.2254	-0.2378	0.1586	-0.09396	0.4608	-0.2855	0.0989	-0.3318	0.0661	0.04631	0.5848
NP_036108	0.5258	0.0144	0.4038	0.0465	0.4253	0.0357	0.1781	0.3952	-0.465	0.0314	0.06072	0.6957	-0.06126	0.6957	-0.03977	0.7292	-0.287	0.19	-0.1005	0.6118	-0.3477	0.0902	0.122	0.5814	0.02149	0.7533	-0.2257	0.2882	0.2472	0.244
NP_036167	-0.05855	0.502	0.599	0.0016	0.1364	0.322	0.2163	0.2011	-0.4487	0.0142	-0.5073	0.0077	0.1503	0.322	-0.3123	0.089	-0.2324	0.1987	0.195	0.2174	0.2749	0.1273	-0.6576	0.0008	-0.4626	0.0137	-0.3827	0.0419	-0.07989	0.4721
NP_036182	-0.5576	0.0003	-0.955	0.0001	-0.1376	0.1275	-1.084	0.0001	0.9391	0.0001	0.3815	0.0081	-0.01595	0.259	0.8015	0.0001	-0.145	0.1275	0.4199	0.0044	-0.5266	0.0008	0.3975	0.0069	0.8174	0.0001	-0.1291	0.1339	0.9465	0.0001
NP_036190	0.07883	0.7118	0.2966	0.2195	0.3262	0.1983	-0.1698	0.3789	-0.03664	0.781	0.04219	0.781	0.26	0.2276	0.2895	0.2195	-0.2064	0.3049	0.2474	0.2276	-0.2486	0.2276	-0.2178	0.2859	0.02958	0.781	-0.4664	0.0405	0.4959	0.0375
NP_038491	0.09685	0.2773	0.6765	0.0001	-0.1462	0.2068	0.4036	0.0136	-0.5792	0.0007	-0.4824	0.0038	0.0973	0.2773	-0.7254	0.0001	-0.1756	0.1839	-0.243	0.0887	0.3068	0.0522	-0.5797	0.0007	-0.8227	0.0001	-0.2729	0.0789	-0.5498	0.0011
NP_038498	-0.4675	0.0261	0.126	0.5082	-0.2264	0.3147	-0.05851	0.7058	0.09687	0.5866	-0.3706	0.0861	0.2229	0.3218	-0.1295	0.5082	0.03835	0.7471	0.2411	0.3087	0.409	0.0616	-0.5935	0.0046	-0.3524	0.0911	-0.1845	0.4192	-0.1678	0.4243
NP_038499	0.04283	0.2769	0.6392	0.0001	0.8598	0.0001	0.5542	0.0006	-1.079	0.0001	-1.036	0.0001	-0.4393	0.005	-0.2188	0.0753	-0.5244	0.0012	0.817	0.0001	0.5114	0.0012	-0.5964	0.0003	0.2206	0.0753	-0.08505	0.231	0.3056	0.031
NP_038500	-0.01592	0.6451	0.581	0.0012	-0.2216	0.1788	-0.05967	0.5804	-0.2773	0.1097	-0.2933	0.1005	0.3037	0.1005	-0.499	0.0054	-0.337	0.0819	-0.2057	0.1938	-0.04375	0.5937	-0.597	0.0011	-0.8027	0.0001	-0.6407	0.0008	-0.162	0.2871
NP_038539	0.2079	0.2257	0.6316	0.0014	0.4083	0.0242	0.07699	0.4815	-0.1763	0.2742	0.03162	0.594	0.4554	0.0242	0.232	0.2257	-0.09927	0.4508	0.2004	0.2257	-0.1309	0.3757	-0.4238	0.0242	-0.2234	0.2257	-0.5547	0.0056	0.3313	0.0796
NP_038615	0.2358	0.3037	-0.03757	0.8041	-0.343	0.1242	0.1068	0.6935	-0.05076	0.7972	0.185	0.4849	-0.08833	0.7378	-0.3938	0.0854	0.05606	0.7972	-0.5788	0.005	-0.129	0.6411	0.2734	0.2421	-0.3055	0.1915	0.1444	0.6411	-0.4499	0.0485
NP_038679	-0.1654	0.393	0.06678	0.6599	-0.5548	0.0018	0.01115	0.7587	-0.06991	0.6599	-0.2353	0.2656	-0.003123	0.7587	-0.6247	0.001	-0.05875	0.6599	-0.3895	0.0369	0.1765	0.393	-0.2322	0.2656	-0.6216	0.001	-0.05563	0.6599	-0.566	0.0018
NP_038714	-0.02788	0.5825	0.209	0.1779	0.6122	0.0005	-0.2694	0.1226	-0.007026	0.6087	-0.03491	0.5825	0.2019	0.1839	0.6051	0.0006	-0.2765	0.1226	0.6401	0.0004	-0.2416	0.1443	-0.2368	0.1443	0.4032	0.0235	-0.4784	0.009	0.8816	0.0001
NP_038820	-0.1643	0.1353	0.7117	0.0001	-0.41	0.0059	0.6385	0.0001	-0.773	0.0001	-0.9373	0.0001	-0.06129	0.2512	-1.183	0.0001	-0.1345	0.1726	-0.2457	0.0613	0.8028	0.0001	-0.8761	0.0001	-1.122	0.0001	-0.07322	0.2497	-1.049	0.0001
NP_038826	0.2509	0.1687	0.283	0.1378	-0.04796	0.7617	-0.03225	0.7617	-0.4443	0.0307	-0.1933	0.3062	-0.1613	0.3911	-0.4923	0.0307	-0.4765	0.0307	-0.2989	0.1352	-0.2832	0.1378	-0.03209	0.7617	-0.331	0.1352	-0.3153	0.1352	-0.01572	0.7765
NP_038961	-0.2463	0.1674	-0.08011	0.55	-0.4472	0.0198	-0.03159	0.5941	0.5091	0.0198	0.2628	0.1674	0.429	0.0254	0.06189	0.5724	0.4775	0.0198	-0.2009	0.2245	0.2147	0.2245	-0.1662	0.3014	-0.3671	0.0466	0.04852	0.581	-0.4156	0.0254
NP_056596	-0.1657	0.2712	-0.2063	0.2504	-0.3572	0.0447	-0.738	0.0001	0.5437	0.004	0.378	0.0433	0.3374	0.0672	0.1865	0.2504	-0.1944	0.2504	-0.1915	0.2504	-0.5723	0.0032	0.04064	0.6207	-0.1509	0.2989	-0.5317	0.0049	0.3808	0.0433
NP_057885	0.5236	0.0031	0.2595	0.123	-0.03178	0.5909	0.1445	0.3351	-0.6205	0.0009	-0.09694	0.4188	-0.361	0.0498	-0.6523	0.0009	-0.476	0.0105	-0.5554	0.0021	-0.3791	0.0387	0.2641	0.123	-0.2913	0.1032	-0.115	0.4019	-0.1763	0.2741
NP_058030	0.2891	0.1767	0.4395	0.0585	0.2791	0.1767	0.5833	0.0063	-0.4004	0.0766	-0.1112	0.5676	0.03916	0.8582	-0.1212	0.5676	0.183	0.5152	-0.01001	0.9316	0.2942	0.1767	-0.1504	0.5294	-0.1604	0.5294	0.1438	0.5294	-0.3042	0.1767
NP_058054	-0.1398	0.4401	0.2197	0.315	0.3351	0.1041	-0.1546	0.4349	-0.1553	0.4349	-0.2952	0.1457	0.0644	0.6864	0.1798	0.4212	-0.31	0.1457	0.4749	0.0225	-0.0148	0.8452	-0.3596	0.1022	0.1154	0.5103	-0.3744	0.1022	0.4897	0.0225
NP_058055	0.289	0.1217	0.3486	0.0816	-0.3186	0.0938	0.192	0.3162	-0.21	0.2958	0.07902	0.5626	0.1386	0.4341	-0.5285	0.0055	-0.01797	0.705	-0.6075	0.001	-0.09699	0.5372	-0.05962	0.593	-0.6672	0.0006	-0.1566	0.4107	-0.5105	0.0059
NP_058082	-0.03576	0.462	0.6991	0.0001	-0.1232	0.2953	0.1232	0.2953	-0.4603	0.0065	-0.496	0.0038	0.2389	0.1334	-0.5835	0.0009	-0.3371	0.0491	-0.08747	0.353	0.1589	0.2575	-0.7349	0.0001	-0.8224	0.0001	-0.576	0.0011	-0.2464	0.1277
NP_058085	-0.5801	0.0004	-0.2105	0.107	-0.4237	0.0069	-1.091	0.0001	0.4558	0.0053	-0.1244	0.2037	0.2452	0.0932	0.03204	0.3556	-0.6349	0.0003	0.1564	0.1615	-0.5105	0.0022	-0.3696	0.0179	-0.2132	0.107	-0.8801	0.0001	0.6669	0.0001
NP_058086	-0.2415	0.1576	0.5138	0.005	-0.06585	0.4786	0.08757	0.4477	-0.313	0.0772	-0.5545	0.0028	0.2009	0.2253	-0.3788	0.0388	-0.2254	0.1928	0.1757	0.2424	0.3291	0.0704	-0.7554	0.0001	-0.5797	0.0024	-0.4263	0.025	-0.1534	0.2862
NP_058580	-0.1341	0.5978	0.0915	0.7001	0.4221	0.0663	0.1758	0.4713	-0.0533	0.7849	-0.1874	0.4713	0.0382	0.8053	0.3688	0.1272	0.1225	0.6281	0.5562	0.0085	0.3099	0.1803	-0.2256	0.3635	0.3306	0.1688	0.08427	0.7001	0.2463	0.3355
NP_058587	-0.2477	0.1646	0.694	0.0001	-0.3195	0.0841	-0.2107	0.2372	0.05035	0.5708	-0.1973	0.2451	0.7444	0.0001	-0.2692	0.1562	-0.1603	0.3286	-0.07181	0.5305	0.03701	0.5762	-0.9417	0.0001	-1.014	0.0001	-0.9047	0.0001	-0.1088	0.4473
NP_058652	-0.1812	0.4818	0.1664	0.5146	0.09663	0.6737	0.3102	0.2842	-0.02862	0.8455	-0.2098	0.4308	0.1378	0.5564	0.06801	0.7154	0.2816	0.2842	0.2778	0.2842	0.4914	0.0442	-0.3476	0.2633	-0.06977	0.7154	0.1438	0.5564	-0.2136	0.4308
NP_058655	-0.2035	0.1986	0.2458	0.1607	0.3985	0.0287	-0.2235	0.186	-0.07498	0.4881	-0.2785	0.1217	0.1709	0.2743	0.3235	0.0888	-0.2985	0.1174	0.602	0.001	-0.02002	0.6327	-0.4493	0.0175	0.1527	0.288	-0.4693	0.0175	0.622	0.001
NP_058674	-0.06082	0.742	-0.07193	0.742	0.1258	0.5414	0.1299	0.5414	0.4276	0.0447	0.3667	0.0915	0.3556	0.098	0.5534	0.0069	0.5575	0.0069	0.1866	0.3783	0.1908	0.3783	0.0111	0.8919	0.1977	0.3783	0.2019	0.3783	-0.004123	0.8919
NP_059068	-0.1259	0.1831	1.003	0.0001	0.1534	0.1542	0.4691	0.0032	-0.739	0.0001	-0.8649	0.0001	0.2635	0.0582	-0.5857	0.0004	-0.2699	0.0582	0.2793	0.0481	0.595	0.0003	-1.128	0.0001	-0.8491	0.0001	-0.5334	0.0013	-0.3158	0.0356
NP_059071	-0.1498	0.2549	0.8631	0.0001	-0.03048	0.4465	-0.1449	0.2549	-0.6249	0.0001	-0.7746	0.0001	0.2382	0.1306	-0.6553	0.0001	-0.7698	0.0001	0.1193	0.2768	0.004848	0.4786	-1.013	0.0001	-0.8935	0.0001	-1.008	0.0001	0.1145	0.2768
NP_059075	-0.01928	0.1901	-0.9201	0.0001	0.8394	0.0001	0.6113	0.0001	1.116	0.0001	1.096	0.0001	0.1954	0.056	1.955	0.0001	1.727	0.0001	0.8587	0.0001	0.6305	0.0001	0.9008	0.0001	1.76	0.0001	1.531	0.0001	0.2282	0.0408
NP_059500	-0.3471	0.1167	-0.2245	0.3407	-0.08407	0.6685	0.2193	0.3407	0.1623	0.4809	-0.1848	0.4319	-0.06222	0.6993	0.07822	0.6685	0.3816	0.1167	0.263	0.2539	0.5664	0.0092	-0.1226	0.5625	0.1404	0.5298	0.4438	0.065	-0.3034	0.1969
NP_061223	-0.07072	0.5345	0.09379	0.5345	0.7401	0.0001	-0.03336	0.5883	0.1466	0.4937	0.07586	0.5345	0.2404	0.2734	0.8867	0.0001	0.1132	0.5294	0.8109	0.0001	0.03736	0.5883	-0.1645	0.4809	0.6464	0.0002	-0.1271	0.5287	0.7735	0.0001
NP_061266	-0.2567	0.131	-0.3833	0.0361	-0.282	0.1184	-0.8367	0.0001	0.2806	0.1184	0.02393	0.6638	-0.1027	0.4766	-0.001419	0.6952	-0.5561	0.0027	-0.02535	0.6638	-0.58	0.0024	0.1266	0.4668	0.1013	0.4766	-0.4534	0.0157	0.5547	0.0027
NP_061269	-0.07457	0.6244	0.1109	0.6244	0.0596	0.6244	-0.4535	0.0178	-0.05516	0.6244	-0.1297	0.6244	0.05571	0.6244	0.004447	0.7535	-0.5086	0.0104	0.1342	0.6244	-0.3789	0.0512	-0.1854	0.506	-0.05127	0.6244	-0.5644	0.0101	0.5131	0.0104
NP_061359	-0.127	0.3374	0.2375	0.1592	0.1221	0.3374	0.4626	0.011	-0.6099	0.0012	-0.7369	0.0001	-0.3724	0.042	-0.4877	0.0085	-0.1473	0.3368	0.2491	0.1438	0.5896	0.0013	-0.3644	0.042	-0.1153	0.3404	0.2251	0.1758	-0.3404	0.0523
NP_062264	-0.0009678	0.5573	-0.6995	0.0001	-0.2905	0.0616	-0.6237	0.0004	0.1345	0.2714	0.1336	0.2714	-0.565	0.0014	-0.1559	0.2646	-0.4892	0.0055	-0.2895	0.0616	-0.6227	0.0004	0.6985	0.0001	0.409	0.0162	0.07577	0.3929	0.3333	0.0464
NP_062363	0.4484	0.0103	0.2729	0.1044	-0.04536	0.5782	-0.04294	0.5782	-0.4504	0.0103	-0.001998	0.6239	-0.1775	0.2535	-0.4957	0.0085	-0.4933	0.0085	-0.4937	0.0085	-0.4913	0.0085	0.1755	0.2535	-0.3183	0.0738	-0.3158	0.0738	-0.002413	0.6239
NP_062422	0.06464	0.3618	0.4867	0.0051	-0.1258	0.2908	0.4846	0.0051	-0.374	0.022	-0.3094	0.0504	0.1126	0.2908	-0.4998	0.0051	0.1105	0.2908	-0.1904	0.1755	0.4199	0.0118	-0.422	0.0118	-0.6124	0.0008	-0.002125	0.4851	-0.6103	0.0008
NP_062613	0.6069	0.0003	1.017	0.0001	0.7249	0.0001	0.4797	0.0046	-0.6289	0.0003	-0.02198	0.4383	0.388	0.0203	0.09606	0.295	-0.1492	0.2531	0.118	0.263	-0.1272	0.263	-0.41	0.014	-0.292	0.0636	-0.5372	0.0022	0.2452	0.1019
NP_062668	-0.3098	0.2709	-0.274	0.2882	-0.4933	0.0334	-0.2893	0.2882	0.113	0.6064	-0.1968	0.4185	-0.161	0.4572	-0.3803	0.1593	-0.1763	0.4384	-0.1835	0.4185	0.02044	0.9095	-0.03575	0.9095	-0.2193	0.4185	-0.01531	0.9095	-0.2039	0.4185
NP_062736	0.6143	0.0003	0.16	0.263	-0.1158	0.3378	-0.3192	0.0637	0.205	0.1884	0.8193	0.0001	0.365	0.0422	0.0892	0.3718	-0.1142	0.3378	-0.7301	0.0001	-0.9335	0.0001	0.4543	0.0096	-0.2758	0.1006	-0.4793	0.0089	0.2034	0.1884
NP_062744	0.01565	0.8398	-0.1063	0.7255	-0.08484	0.7255	-0.1628	0.6348	0.5038	0.016	0.5195	0.016	0.3975	0.0649	0.419	0.0519	0.341	0.1208	-0.1005	0.7255	-0.1785	0.6348	0.122	0.7255	0.02149	0.8398	-0.05649	0.7759	0.07797	0.7255
NP_062750	0.09258	0.4653	0.4312	0.0156	0.07558	0.4653	-0.01006	0.5995	-0.5198	0.0084	-0.4272	0.0156	-0.08857	0.4653	-0.4442	0.0156	-0.5299	0.0084	-0.017	0.5995	-0.1026	0.4653	-0.3386	0.0483	-0.3556	0.0429	-0.4413	0.0156	0.08565	0.4653
NP_062754	0.1632	0.3283	0.171	0.3283	-0.1434	0.3578	0.7321	0.0001	-0.04873	0.5764	0.1144	0.3954	0.1223	0.3954	-0.1922	0.3227	0.6834	0.0002	-0.3066	0.0867	0.5689	0.0016	-0.007845	0.6736	-0.3145	0.0867	0.5611	0.002	-0.8756	0.0001
NP_064293	0.2891	0.087	0.4832	0.0083	-0.03166	0.5322	0.427	0.0156	-0.545	0.0047	-0.2559	0.1284	-0.0618	0.4998	-0.5767	0.0047	-0.118	0.3831	-0.3208	0.0637	0.138	0.3478	-0.1941	0.2279	-0.5149	0.0059	-0.05616	0.4998	-0.4587	0.0106
NP_064654	0.3272	0.2112	0.07192	0.7509	-0.1748	0.5116	0.1153	0.6501	0.007775	0.9433	0.335	0.2112	0.0797	0.7509	-0.167	0.5116	0.123	0.6501	-0.502	0.0279	-0.212	0.4212	0.2553	0.3339	-0.2467	0.3339	0.04334	0.8381	-0.2901	0.2936
NP_067248	-0.3528	0.0237	0.1647	0.1679	-0.04655	0.3789	0.7044	0.0001	-0.3781	0.0206	-0.7309	0.0001	-0.2133	0.1177	-0.4246	0.0109	0.3263	0.0388	0.3063	0.0388	1.057	0.0001	-0.5176	0.0022	-0.2113	0.1177	0.5397	0.0021	-0.751	0.0001
NP_067256	-0.3759	0.0084	0.4257	0.0053	-0.2371	0.046	0.3853	0.0084	-0.7544	0.0001	-1.13	0.0001	-0.3288	0.0184	-0.9915	0.0001	-0.3692	0.0112	0.1388	0.1171	0.7611	0.0001	-0.8016	0.0001	-0.6628	0.0001	-0.04042	0.2272	-0.6223	0.0001
NP_067370	0.2129	0.219	-0.03634	0.5784	0.2942	0.103	-0.5594	0.0019	-0.1245	0.3957	0.08844	0.4611	-0.1608	0.3272	0.1698	0.3206	-0.6839	0.0002	0.08132	0.4611	-0.7724	0.0001	0.2493	0.1737	0.3306	0.0804	-0.5231	0.0043	0.8537	0.0001
NP_067448	0.06906	0.3783	0.757	0.0001	0.03798	0.4153	0.1568	0.2526	-1.128	0.0001	-1.059	0.0001	-0.3708	0.0235	-1.09	0.0001	-0.971	0.0001	-0.03108	0.4153	0.08776	0.3652	-0.688	0.0001	-0.7191	0.0001	-0.6002	0.0004	-0.1188	0.316
NP_071719	-0.07486	0.4824	-0.7651	0.0001	-0.3579	0.0402	-0.353	0.0434	0.4446	0.0254	0.3698	0.0402	-0.3205	0.0685	0.08672	0.4824	0.09164	0.4824	-0.2831	0.0839	-0.2781	0.0888	0.6903	0.0002	0.4072	0.0316	0.4121	0.0316	-0.004913	0.6834
NP_071720	-0.4039	0.0261	-0.6065	0.0008	-0.6056	0.0008	-0.5986	0.0008	0.6484	0.0008	0.2444	0.245	0.04188	0.6971	0.04273	0.6971	0.04978	0.6971	-0.2017	0.2799	-0.1946	0.2799	0.2025	0.2799	0.0008521	0.6971	0.007906	0.6971	-0.007054	0.6971
NP_071855	-0.1176	0.3267	-0.3864	0.0236	-0.08161	0.3965	-0.6662	0.0005	0.617	0.0008	0.4994	0.0036	0.2307	0.1325	0.5354	0.0021	-0.04918	0.4612	0.03603	0.4612	-0.5486	0.0019	0.2687	0.0879	0.3048	0.069	-0.2799	0.0879	0.5846	0.0012
NP_075373	-0.1703	0.2788	0.238	0.1666	-0.3981	0.0289	0.08094	0.4375	0.2791	0.1378	0.1089	0.3832	0.5172	0.012	-0.1189	0.3818	0.3601	0.0589	-0.2278	0.1666	0.2512	0.1666	-0.4083	0.0289	-0.6361	0.0013	-0.1571	0.3099	-0.479	0.0134
NP_075615	0.2506	0.254	0.1014	0.6023	-0.2821	0.2127	-0.1889	0.4149	0.03792	0.8025	0.2886	0.2127	0.1393	0.5037	-0.2442	0.2579	-0.151	0.4986	-0.5328	0.0144	-0.4396	0.0585	0.1493	0.4986	-0.3835	0.1009	-0.2903	0.2127	-0.09319	0.6023
NP_075622	0.2213	0.2916	0.2338	0.2916	0.1586	0.4953	0.6358	0.0017	-0.2946	0.1712	-0.07332	0.7015	-0.06088	0.7015	-0.1361	0.5614	0.3411	0.1206	-0.06275	0.7015	0.4145	0.0561	-0.01244	0.8555	-0.07519	0.7015	0.402	0.0605	-0.4772	0.027
NP_075630	0.2808	0.2248	0.3751	0.107	0.5057	0.012	0.519	0.012	-0.336	0.1451	-0.05518	0.776	0.03918	0.7968	0.1698	0.4631	0.183	0.4631	0.2249	0.3198	0.2382	0.3198	-0.09436	0.6471	0.1306	0.5341	0.1438	0.5341	-0.01326	0.8519
NP_075633	0.123	0.5082	0.535	0.0169	0.1879	0.4181	0.02911	0.783	-0.3643	0.095	-0.2413	0.283	0.1707	0.4191	-0.1764	0.4191	-0.3352	0.1092	0.06491	0.6708	-0.09387	0.5994	-0.412	0.0585	-0.3471	0.0986	-0.5059	0.0194	0.1588	0.4191
NP_075638	0.1818	0.1484	0.8322	0.0001	0.3905	0.0168	0.4323	0.0133	-0.576	0.0012	-0.3942	0.0168	0.2562	0.0961	-0.1856	0.1484	-0.1438	0.2081	0.2087	0.1314	0.2505	0.0961	-0.6504	0.0003	-0.4418	0.0133	-0.3999	0.0168	-0.04182	0.3923
NP_075679	-0.06691	0.5507	-0.2198	0.323	-0.7531	0.0001	-0.1348	0.5456	0.117	0.5507	0.05014	0.5715	-0.1027	0.5507	-0.636	0.0004	-0.01775	0.6416	-0.6862	0.0001	-0.06789	0.5507	0.1528	0.5341	-0.5333	0.0027	0.08495	0.5507	-0.6183	0.0005
NP_075770	-0.3179	0.1596	-0.05159	0.7365	0.1798	0.3301	-0.3723	0.1118	0.08946	0.6701	-0.2284	0.2291	0.03787	0.7491	0.2692	0.1841	-0.2829	0.1841	0.4977	0.0142	-0.05448	0.7365	-0.2663	0.1841	0.2314	0.2291	-0.3208	0.1596	0.5521	0.0117
NP_075898	0.501	0.0041	0.8183	0.0001	0.5304	0.0027	0.6704	0.0002	-0.7037	0.0001	-0.2027	0.2901	0.1146	0.4031	-0.1733	0.3218	-0.03331	0.599	0.02939	0.599	0.1694	0.3218	-0.3173	0.097	-0.2879	0.1232	-0.1479	0.3482	-0.14	0.3482
NP_075907	-0.2681	0.0742	0.4633	0.0108	0.04504	0.4683	0.3369	0.044	-0.4369	0.014	-0.705	0.0001	0.02637	0.4908	-0.3919	0.0216	-0.1	0.3588	0.3132	0.0492	0.6051	0.0007	-0.7314	0.0001	-0.4182	0.0162	-0.1264	0.3192	-0.2919	0.0655
NP_075911	-0.06095	0.6884	0.492	0.0203	0.2806	0.1879	0.1705	0.3764	-0.2396	0.2461	-0.3006	0.1879	0.2523	0.2461	0.04091	0.7324	-0.06916	0.6884	0.3415	0.1575	0.2314	0.2461	-0.5529	0.0115	-0.2114	0.2754	-0.3215	0.1879	0.1101	0.5759
NP_076068	0.01565	0.646	-0.3063	0.0845	-0.08484	0.4843	-0.4624	0.0137	0.5038	0.0123	0.5194	0.0123	0.1975	0.2563	0.4189	0.024	0.04136	0.6054	-0.1005	0.4673	-0.4781	0.0136	0.322	0.0778	0.2215	0.2113	-0.1561	0.3409	0.3776	0.0396
NP_076092	-0.2862	0.1006	-0.2748	0.1133	-0.5032	0.0049	-0.8442	0.0001	0.3315	0.068	0.04535	0.5882	0.05674	0.5882	-0.1717	0.2625	-0.5127	0.0052	-0.217	0.1712	-0.558	0.0027	-0.01139	0.6616	-0.2284	0.1712	-0.5694	0.0027	0.341	0.068
NP_076224	-0.2543	0.2714	0.3401	0.1176	0.08885	0.6587	-0.07606	0.6783	-0.1404	0.4857	-0.3947	0.0841	0.1997	0.39	-0.05158	0.7404	-0.2165	0.3704	0.3431	0.1176	0.1782	0.4144	-0.5944	0.0049	-0.2513	0.2714	-0.4162	0.0841	0.1649	0.4268
NP_077135	0.7207	0.0001	0.2127	0.3019	0.3479	0.0705	0.398	0.0657	-0.3736	0.0657	0.347	0.0705	-0.1609	0.4249	-0.0258	0.8059	0.02438	0.8059	-0.3728	0.0657	-0.3226	0.0877	0.5079	0.0148	0.1351	0.4715	0.1853	0.3744	-0.05017	0.8
NP_077187	0.01227	0.7234	0.4364	0.0302	0.3278	0.0981	0.4899	0.0227	-0.1827	0.3439	-0.1705	0.3439	0.2536	0.1943	0.145	0.3669	0.3072	0.1154	0.3155	0.0981	0.4777	0.0227	-0.4241	0.0302	-0.1086	0.4548	0.05355	0.6205	-0.1622	0.3439
NP_077745	-0.1653	0.5516	-0.5094	0.0132	0.006812	0.8118	-0.04803	0.7244	0.0899	0.7244	-0.0754	0.7244	-0.4195	0.042	0.09671	0.7244	0.04187	0.7244	0.1721	0.5516	0.1173	0.7244	0.3441	0.0951	0.5162	0.0132	0.4614	0.0273	0.05484	0.7244
NP_077777	-0.3471	0.1931	-0.5063	0.0328	-0.3194	0.1931	-0.3211	0.1931	0.3035	0.1966	-0.04365	0.9694	-0.2028	0.5044	-0.01596	0.9694	-0.01761	0.9694	0.02769	0.9694	0.02604	0.9694	0.1592	0.5495	0.1869	0.5044	0.1852	0.5044	0.001649	0.9722
NP_079654	0.2513	0.0573	-0.5142	0.0013	0.4228	0.0047	-0.5063	0.0013	0.5693	0.0004	0.8206	0.0001	0.05512	0.2794	0.9921	0.0001	0.06296	0.2794	0.1715	0.1263	-0.7576	0.0001	0.7655	0.0001	0.9369	0.0001	0.007836	0.3371	0.9291	0.0001
NP_079862	-0.04538	0.5257	-0.07309	0.5136	-0.6991	0.0001	-0.397	0.026	-0.06234	0.5136	-0.1077	0.4428	-0.1354	0.401	-0.7615	0.0001	-0.4593	0.0127	-0.6538	0.0002	-0.3516	0.0456	0.02771	0.5463	-0.626	0.0004	-0.3239	0.0662	-0.3021	0.0715
NP_080090	0.1168	0.3416	-0.2769	0.0993	-0.352	0.0397	-0.4357	0.0161	0.5909	0.0017	0.7077	0.0002	0.314	0.0755	0.2389	0.1409	0.1552	0.2834	-0.4688	0.0088	-0.5525	0.0027	0.3937	0.0275	-0.07512	0.4096	-0.1588	0.2834	0.08369	0.4096
NP_080112	-0.2661	0.1646	-0.03132	0.6545	-0.5097	0.0062	0.04502	0.6483	-0.1134	0.5183	-0.3794	0.0507	-0.1447	0.4543	-0.6231	0.0019	-0.06837	0.6101	-0.2436	0.1902	0.3111	0.1162	-0.2347	0.2007	-0.4784	0.0112	0.07633	0.6101	-0.5547	0.0047
NP_080195	0.3038	0.0635	-0.5937	0.0008	0.2033	0.1641	-0.2334	0.1501	-0.08489	0.3832	0.2189	0.1599	-0.6786	0.0002	0.1184	0.3449	-0.3182	0.0635	-0.1005	0.3605	-0.5372	0.0022	0.8975	0.0001	0.797	0.0001	0.3603	0.0453	0.4367	0.0132
NP_080270	-0.06759	0.3764	-0.1236	0.2953	0.7402	0.0001	0.4788	0.004	-0.04881	0.3764	-0.1164	0.2953	-0.1724	0.2271	0.6914	0.0001	0.43	0.0103	0.8078	0.0001	0.5464	0.0012	0.05604	0.3764	0.8638	0.0001	0.6024	0.0006	0.2614	0.0935
NP_080296	-0.04345	0.331	-0.5472	0.0008	0.193	0.1127	-0.8346	0.0001	0.8837	0.0001	0.8403	0.0001	0.3365	0.0297	1.077	0.0001	0.04908	0.331	0.2364	0.0753	-0.7912	0.0001	0.5038	0.0016	0.7402	0.0001	-0.2874	0.0515	1.028	0.0001
NP_080451	0.01565	0.8398	-0.465	0.034	-0.08484	0.6296	-0.3213	0.1352	0.1455	0.492	0.1612	0.492	-0.3195	0.1352	0.06067	0.6963	-0.1758	0.492	-0.1005	0.6075	-0.337	0.1352	0.4807	0.034	0.3802	0.0987	0.1437	0.492	0.2365	0.2991
NP_080471	0.06791	0.5665	-0.09047	0.5264	0.2171	0.2509	-0.4051	0.0455	0.234	0.2483	0.3019	0.1229	0.1436	0.3849	0.4511	0.0271	-0.1711	0.3737	0.1492	0.3737	-0.473	0.027	0.1584	0.3737	0.3076	0.1229	-0.3146	0.1229	0.6222	0.0022
NP_080662	0.01565	0.7106	-0.283	0.1428	-0.2667	0.1428	-0.4398	0.0321	0.4205	0.0321	0.4361	0.0321	0.1375	0.4017	0.1538	0.3726	-0.01934	0.7106	-0.2823	0.1428	-0.4555	0.0321	0.2987	0.1428	0.01632	0.7106	-0.1568	0.3726	0.1731	0.3726
NP_080694	0.06944	0.5006	-0.1071	0.4532	-0.4257	0.0177	0.0778	0.5006	-0.3536	0.0574	-0.2841	0.1132	-0.4606	0.0173	-0.7792	0.0001	-0.2758	0.1211	-0.4951	0.0083	0.008364	0.6718	0.1765	0.2735	-0.3186	0.0816	0.1849	0.2735	-0.5035	0.0083
NP_080784	0.1975	0.2329	-0.1249	0.3943	0.09697	0.4114	-0.1386	0.3842	0.5801	0.0016	0.7775	0.0001	0.4551	0.0191	0.677	0.0002	0.4414	0.0193	-0.1005	0.4114	-0.3361	0.0742	0.3224	0.0773	0.2219	0.2103	-0.01369	0.6549	0.2356	0.2032
NP_081099	-0.1749	0.1366	0.6319	0.0002	0.2173	0.1024	0.5213	0.0017	-0.7037	0.0001	-0.8786	0.0001	-0.07174	0.2823	-0.4864	0.003	-0.1824	0.1366	0.3922	0.0107	0.6961	0.0001	-0.8068	0.0001	-0.4147	0.0097	-0.1107	0.2312	-0.304	0.0419
NP_081671	0.4204	0.0195	0.3803	0.0379	0.4269	0.0195	0.1743	0.2794	0.08637	0.5268	0.5068	0.0116	0.4667	0.0195	0.5133	0.0116	0.2606	0.1601	0.006494	0.6776	-0.2462	0.1601	0.04013	0.6064	0.04662	0.6064	-0.206	0.2354	0.2527	0.1601
NP_082138	-0.2247	0.157	-0.2712	0.1066	-0.7324	0.0001	-0.551	0.0031	0.5917	0.0019	0.367	0.0467	0.3206	0.0769	-0.1407	0.3196	0.0407	0.5672	-0.5077	0.0044	-0.3263	0.0732	0.0465	0.5672	-0.4612	0.0113	-0.2798	0.1066	-0.1814	0.2393
NP_082235	-0.5441	0.0008	-0.824	0.0001	0.08917	0.2816	-0.4861	0.0026	0.0131	0.3935	-0.531	0.0012	-0.8109	0.0001	0.1023	0.2816	-0.473	0.0037	0.6333	0.0001	0.05796	0.3269	0.2799	0.0521	0.9132	0.0001	0.3379	0.0291	0.5753	0.0006
NP_082280	0.5149	0.0083	0.1604	0.4271	0.4144	0.0299	0.5368	0.0083	-0.4542	0.0235	0.06072	0.6343	-0.2938	0.1371	-0.03977	0.6684	0.08258	0.6027	-0.1005	0.5608	0.02185	0.6892	0.3545	0.0622	0.254	0.1806	0.3764	0.061	-0.1223	0.5314
NP_082347	-0.04571	0.3971	0.488	0.003	-0.1675	0.245	-0.08545	0.3799	-0.5496	0.0011	-0.5953	0.0006	-0.06162	0.3971	-0.7171	0.0001	-0.635	0.0004	-0.1218	0.3315	-0.03975	0.3971	-0.5337	0.0013	-0.6555	0.0003	-0.5734	0.0011	-0.08206	0.3799
NP_082506	-0.2566	0.177	-0.4474	0.0299	-0.08445	0.5633	-0.4044	0.046	0.5301	0.0173	0.2735	0.177	0.08265	0.5633	0.4456	0.0299	0.1256	0.4815	0.1722	0.3614	-0.1478	0.4262	0.1908	0.3489	0.363	0.0716	0.04299	0.6718	0.32	0.112
NP_083379	-0.2031	0.2741	-0.2713	0.1774	-0.8491	0.0001	-0.1856	0.2755	0.009643	0.6675	-0.1935	0.2755	-0.2617	0.184	-0.8394	0.0001	-0.176	0.2856	-0.646	0.0002	0.01748	0.6675	0.06821	0.5496	-0.5777	0.001	0.0857	0.5365	-0.6634	0.0002
NP_083640	-0.2482	0.1177	0.2573	0.1177	-0.2819	0.0958	0.3007	0.0937	-0.2186	0.1606	-0.4668	0.0076	0.03874	0.526	-0.5005	0.0047	0.08213	0.4946	-0.03369	0.526	0.5489	0.0036	-0.5055	0.0047	-0.5392	0.0036	0.04339	0.526	-0.5826	0.0036
NP_083848	-0.1815	0.244	0.3868	0.0234	-0.1602	0.2702	-0.1279	0.336	-0.3484	0.0372	-0.5299	0.0039	0.03838	0.5011	-0.5086	0.004	-0.4763	0.0069	0.02136	0.5011	0.05363	0.5011	-0.5683	0.0039	-0.5469	0.0039	-0.5147	0.004	-0.03227	0.5011
NP_083852	-0.3925	0.0331	-0.2366	0.1607	0.2944	0.12	0.007306	0.6754	0.1332	0.3402	-0.2593	0.1542	-0.1034	0.4064	0.4276	0.0331	0.1405	0.3402	0.6869	0.0002	0.3998	0.0331	-0.1559	0.3308	0.531	0.0071	0.2439	0.1607	0.2871	0.1246
NP_083939	0.1894	0.1477	0.6751	0.0001	0.4947	0.0032	0.6668	0.0001	-0.8938	0.0001	-0.7044	0.0001	-0.2188	0.1315	-0.3991	0.0147	-0.2271	0.1315	0.3053	0.0481	0.4774	0.0041	-0.4856	0.0041	-0.1803	0.1561	-0.008266	0.4709	-0.1721	0.1569
NP_084011	-0.1811	0.386	0.2395	0.311	0.02161	0.8758	-0.2748	0.2854	-0.05992	0.8113	-0.241	0.311	0.1796	0.3867	-0.03832	0.8579	-0.3347	0.2368	0.2027	0.3427	-0.09371	0.7001	-0.4206	0.0816	-0.2179	0.3427	-0.5143	0.0355	0.2964	0.2701
NP_084080	0.0537	0.4467	-0.0336	0.4467	-0.4261	0.0103	-0.5947	0.0012	0.03112	0.4467	0.08482	0.4066	-0.002484	0.4843	-0.395	0.0163	-0.5635	0.0017	-0.4798	0.0044	-0.6484	0.0007	0.0873	0.4066	-0.3925	0.0163	-0.5611	0.0017	0.1685	0.2523
NP_084501	0.1073	0.5322	0.2923	0.1513	-0.04755	0.6994	0.3773	0.0775	0.2049	0.3277	0.3122	0.1353	0.4972	0.0229	0.1573	0.3892	0.5822	0.0081	-0.1548	0.3892	0.2701	0.1757	-0.185	0.3602	-0.3399	0.1097	0.08504	0.6005	-0.4249	0.0469
NP_084514	-0.1101	0.3604	0.7649	0.0001	-0.02356	0.557	-0.2399	0.1548	-0.2248	0.1645	-0.3349	0.0583	0.54	0.0027	-0.2484	0.1548	-0.4647	0.0096	0.08653	0.3999	-0.1298	0.3411	-0.8749	0.0001	-0.7884	0.0001	-1.005	0.0001	0.2163	0.1645
NP_112447	-0.1499	0.4083	0.4845	0.0132	0.05925	0.589	-0.02146	0.6906	-0.1647	0.4083	-0.3147	0.1141	0.3198	0.1141	-0.1055	0.5045	-0.1862	0.3928	0.2092	0.3227	0.1285	0.4597	-0.6344	0.0015	-0.4252	0.0296	-0.5059	0.0132	0.0807	0.5562
NP_112456	0.1869	0.0743	1.098	0.0001	0.5445	0.0004	0.8002	0.0001	-1.218	0.0001	-1.032	0.0001	-0.12	0.1341	-0.6739	0.0001	-0.4182	0.0057	0.3576	0.0103	0.6133	0.0001	-0.9116	0.0001	-0.5539	0.0004	-0.2982	0.0275	-0.2557	0.0396
NP_112472	0.2723	0.0402	-0.528	0.0008	0.1878	0.0991	-0.9	0.0001	0.8511	0.0001	1.123	0.0001	0.3231	0.027	1.039	0.0001	-0.04887	0.2706	-0.08455	0.2253	-1.172	0.0001	0.8004	0.0001	0.7158	0.0001	-0.372	0.0148	1.088	0.0001
NP_150371	-0.07078	0.3411	0.5193	0.0032	-0.1339	0.2722	0.3416	0.032	-0.4134	0.0117	-0.4842	0.005	0.1059	0.326	-0.5473	0.0023	-0.07189	0.3411	-0.06312	0.3411	0.4123	0.0117	-0.5901	0.0013	-0.6532	0.0006	-0.1778	0.2163	-0.4755	0.005
NP_203534	-0.2997	0.0279	1.216	0.0001	0.3135	0.025	0.9509	0.0001	-1.071	0.0001	-1.371	0.0001	0.1452	0.1468	-0.7577	0.0001	-0.1204	0.1672	0.6133	0.0001	1.251	0.0001	-1.516	0.0001	-0.9029	0.0001	-0.2656	0.0473	-0.6374	0.0001
NP_203538	-0.6323	0.0002	0.1719	0.2095	-0.2288	0.1198	0.3148	0.0602	-0.01609	0.5167	-0.6484	0.0002	0.1558	0.2314	-0.2449	0.1169	0.2988	0.0728	0.4035	0.0176	0.9471	0.0001	-0.8042	0.0001	-0.4007	0.0187	0.143	0.2394	-0.5437	0.0017
NP_254279	-0.1595	0.4016	-0.5531	0.0096	-0.1989	0.2983	-0.5288	0.0096	0.2964	0.1434	0.1369	0.4648	-0.2567	0.2217	0.09751	0.5838	-0.2324	0.2584	-0.03935	0.7875	-0.3693	0.0879	0.3935	0.0796	0.3542	0.0886	0.02427	0.8064	0.3299	0.1055
NP_444340	0.1579	0.3162	0.6336	0.0015	0.1784	0.3115	0.3307	0.1059	-0.434	0.0254	-0.276	0.1577	0.1996	0.3066	-0.2556	0.1773	-0.1032	0.4476	0.02048	0.6924	0.1728	0.3116	-0.4757	0.0231	-0.4552	0.0231	-0.3029	0.1424	-0.1523	0.3178
NP_444354	0.1443	0.5468	0.0664	0.7229	-0.1916	0.4332	0.3102	0.2991	-0.06952	0.7229	0.07477	0.7229	-0.003123	0.9656	-0.2612	0.3268	0.2407	0.3268	-0.3359	0.2769	0.1659	0.5167	0.0779	0.7229	-0.258	0.3268	0.2438	0.3268	-0.5019	0.0359
NP_444444	0.2275	0.2415	0.1725	0.3691	-0.0935	0.5911	0.4749	0.0283	-0.2928	0.1752	-0.06532	0.6734	-0.1203	0.5436	-0.3863	0.0895	0.182	0.3691	-0.321	0.1604	0.2474	0.2308	0.05497	0.6734	-0.2661	0.211	0.3023	0.1752	-0.5684	0.0082
NP_570934	0.2506	0.2117	0.02866	0.6038	0.1502	0.4117	-0.486	0.007	-0.09046	0.5118	0.1602	0.4117	-0.0618	0.5389	0.05969	0.5389	-0.5765	0.0024	-0.1005	0.5098	-0.7367	0.0001	0.222	0.2702	0.1215	0.4864	-0.5147	0.0063	0.6362	0.0006
NP_598429	0.09306	0.5018	0.7474	0.0001	0.09977	0.5018	0.3684	0.0503	-0.4182	0.0334	-0.3251	0.07	0.3292	0.07	-0.3184	0.07	-0.04976	0.6345	0.006709	0.7445	0.2754	0.11	-0.6544	0.0004	-0.6477	0.0004	-0.379	0.0503	-0.2687	0.11
NP_598555	0.288	0.2873	-0.03398	0.8818	0.04342	0.8818	0.009936	0.9331	0.2309	0.3001	0.5189	0.0254	0.1969	0.4009	0.2743	0.2873	0.2408	0.3001	-0.2446	0.3001	-0.2781	0.2873	0.322	0.2873	0.0774	0.8818	0.04392	0.8818	0.03348	0.8818
NP_598557	-0.3211	0.0903	0.3587	0.07	-0.1725	0.3687	-0.1449	0.4006	0.1139	0.4732	-0.2072	0.3478	0.4726	0.0153	-0.05859	0.6428	-0.03102	0.6682	0.1487	0.4006	0.1762	0.3687	-0.6799	0.0005	-0.5312	0.0077	-0.5037	0.0114	-0.02757	0.6682
NP_598587	0.2514	0.2044	-0.2893	0.1836	-0.03088	0.7721	0.0959	0.5907	0.2452	0.2103	0.4967	0.0185	-0.0441	0.7721	0.2144	0.2669	0.3411	0.1507	-0.2823	0.1836	-0.1555	0.4314	0.5408	0.0149	0.2585	0.2044	0.3852	0.1049	-0.1268	0.505
NP_598595	-0.1452	0.149	-1.113	0.0001	-0.02718	0.3033	-1.35	0.0001	0.8412	0.0001	0.696	0.0001	-0.2717	0.052	0.814	0.0001	-0.5086	0.0014	0.118	0.1745	-1.205	0.0001	0.9677	0.0001	1.086	0.0001	-0.2368	0.071	1.323	0.0001
NP_598677	0.01565	0.4522	-0.8236	0.0001	-0.2665	0.0634	-0.738	0.0001	0.462	0.0048	0.4777	0.0046	-0.3616	0.0269	0.1956	0.1344	-0.2759	0.0634	-0.2821	0.0595	-0.7536	0.0001	0.8393	0.0001	0.5571	0.0011	0.08564	0.322	0.4715	0.0046
NP_598694	-0.2336	0.1904	0.2772	0.1555	-0.1907	0.2749	0.1325	0.3875	-0.2645	0.1592	-0.4981	0.0152	0.0127	0.724	-0.4552	0.0173	-0.132	0.3875	0.04288	0.6524	0.366	0.0626	-0.5108	0.0152	-0.4679	0.0173	-0.1447	0.3875	-0.3232	0.0982
NP_598708	0.4867	0.0178	0.1843	0.3299	0.2784	0.1658	-0.08151	0.607	-0.2949	0.1658	0.1917	0.3299	-0.1107	0.5845	-0.01657	0.8375	-0.3765	0.1016	-0.2083	0.2995	-0.5682	0.0082	0.3024	0.1658	0.0941	0.5984	-0.2658	0.1995	0.3599	0.1016
NP_598714	0.01565	0.8398	-0.1063	0.729	-0.08484	0.7441	-0.5122	0.0135	0.1455	0.729	0.1612	0.729	0.03918	0.8398	0.06067	0.8123	-0.3667	0.0833	-0.1005	0.729	-0.5279	0.0135	0.122	0.729	0.02149	0.8398	-0.4059	0.0568	0.4274	0.0449
NP_598862	-0.1619	0.2492	-0.3358	0.0575	-0.2659	0.105	-0.7452	0.0001	0.5847	0.0013	0.4228	0.0202	0.2489	0.1342	0.3189	0.064	-0.1605	0.2499	-0.1039	0.3511	-0.5833	0.0013	0.1739	0.2492	0.06992	0.4239	-0.4094	0.0248	0.4793	0.009
NP_598890	-0.1284	0.498	-0.2154	0.262	-0.2289	0.262	-0.7214	0.0001	0.2124	0.262	0.08398	0.5356	-0.00301	0.6901	-0.01652	0.6901	-0.509	0.0062	-0.1005	0.5356	-0.593	0.0018	0.08699	0.5356	-0.01351	0.6901	-0.506	0.0062	0.4925	0.0062
NP_598911	0.2895	0.1561	0.3486	0.1329	0.006613	0.8803	0.1348	0.4608	0.1901	0.3426	0.4797	0.0258	0.5387	0.0202	0.1967	0.3426	0.3249	0.1508	-0.2829	0.1561	-0.1547	0.4345	-0.05906	0.7034	-0.342	0.1329	-0.2138	0.3426	-0.1282	0.4608
NP_598913	-0.4383	0.006	-0.6776	0.0001	-0.769	0.0001	-0.0007893	0.4184	0.8192	0.0001	0.381	0.015	0.1416	0.2119	0.0502	0.3428	0.8184	0.0001	-0.3308	0.0256	0.4375	0.0065	0.2394	0.085	-0.09138	0.2816	0.6769	0.0001	-0.7682	0.0001
NP_598917	0.02125	0.391	1.011	0.0001	-0.01401	0.391	0.9546	0.0001	-1.081	0.0001	-1.06	0.0001	-0.07024	0.3876	-1.096	0.0001	-0.1269	0.2861	-0.03526	0.391	0.9334	0.0001	-0.99	0.0001	-1.025	0.0001	-0.05664	0.3876	-0.9686	0.0001
NP_631888	0.1457	0.3174	0.1415	0.3174	-0.41	0.0294	0.3697	0.0414	0.003772	0.6873	0.1495	0.3174	0.1453	0.3174	-0.4063	0.0298	0.3734	0.0414	-0.5557	0.003	0.224	0.208	0.004207	0.6873	-0.5515	0.003	0.2282	0.208	-0.7797	0.0001
NP_647458	-0.3845	0.0547	-0.07177	0.5983	-0.2656	0.1798	-0.4446	0.0305	0.5272	0.0183	0.1428	0.4452	0.4555	0.0305	0.2616	0.1798	0.08268	0.5983	0.1189	0.4852	-0.0601	0.602	-0.3127	0.1239	-0.1938	0.3386	-0.3728	0.0702	0.179	0.3527
NP_659097	-0.2189	0.2255	-0.4974	0.0154	-0.3572	0.0626	-0.4212	0.0317	0.6619	0.0007	0.443	0.0288	0.1645	0.3485	0.3047	0.1267	0.2407	0.2247	-0.1383	0.353	-0.2023	0.2563	0.2785	0.1529	0.1402	0.353	0.0762	0.5384	0.06398	0.5384
NP_659150	0.01565	0.646	-0.5063	0.0117	-0.08484	0.4497	-0.2219	0.2104	0.4032	0.0313	0.4189	0.03	-0.1031	0.4385	0.3184	0.0955	0.1813	0.299	-0.1005	0.4385	-0.2375	0.1989	0.522	0.0117	0.4215	0.03	0.2845	0.14	0.137	0.3895
NP_659170	-0.1652	0.4335	-0.2624	0.2771	-0.2132	0.3303	-0.3764	0.0847	0.6008	0.0042	0.4356	0.0627	0.3384	0.1349	0.3876	0.0847	0.2244	0.3303	-0.04801	0.7511	-0.2112	0.3303	0.0972	0.6301	0.04919	0.7511	-0.114	0.614	0.1632	0.4335
NP_659207	-0.2592	0.0571	-0.6381	0.0001	0.01811	0.3825	-0.9843	0.0001	0.7687	0.0001	0.5095	0.0016	0.1306	0.1984	0.7869	0.0001	-0.2156	0.0986	0.2773	0.0494	-0.7251	0.0001	0.3789	0.0155	0.6562	0.0001	-0.3462	0.0259	1.002	0.0001
NP_660121	-0.07452	0.7586	-0.1062	0.6965	-0.5012	0.0284	-0.3206	0.1556	0.1449	0.561	0.07038	0.7586	0.03866	0.8312	-0.3563	0.1156	-0.1757	0.4901	-0.4267	0.061	-0.2461	0.3366	0.03172	0.8312	-0.3949	0.0838	-0.2143	0.4328	-0.1806	0.4901
NP_663600	-0.07526	0.6217	-0.5909	0.0045	-0.08446	0.6217	-0.3294	0.1177	0.3713	0.0787	0.296	0.1499	-0.2196	0.2235	0.2868	0.1499	0.04186	0.7245	-0.009206	0.8018	-0.2542	0.1748	0.5157	0.0094	0.5064	0.0094	0.2615	0.1748	0.245	0.1753
NP_666097	-0.5977	0.0011	-0.01028	0.7627	-0.3192	0.0897	0.07516	0.6256	0.008281	0.7627	-0.5894	0.0011	-0.002002	0.7627	-0.3109	0.0897	0.08344	0.6256	0.2785	0.1089	0.6729	0.0006	-0.5874	0.0011	-0.3089	0.0897	0.08545	0.6256	-0.3944	0.0399
NP_666148	0.01565	0.7106	-0.5653	0.0027	-0.2287	0.1512	-0.2634	0.129	0.5448	0.0029	0.5605	0.0027	-0.02041	0.7106	0.3162	0.1083	0.2814	0.1243	-0.2443	0.1371	-0.2791	0.1243	0.5809	0.0027	0.3366	0.0973	0.3018	0.1237	0.03473	0.7106
NP_666203	-0.05259	0.6064	0.2395	0.1901	0.04356	0.6064	0.3833	0.0477	-0.5008	0.0144	-0.5534	0.0096	-0.2613	0.178	-0.4572	0.0222	-0.1174	0.4702	0.09615	0.4904	0.4359	0.0245	-0.2921	0.1283	-0.1959	0.2734	0.1438	0.416	-0.3398	0.0774
NP_666231	0.2065	0.3699	0.242	0.3023	0.2875	0.2212	0.5439	0.015	-0.1032	0.6533	0.1034	0.6533	0.1388	0.6069	0.1843	0.4339	0.4408	0.0685	0.08099	0.6969	0.3374	0.2039	-0.03546	0.8138	0.04553	0.8138	0.3019	0.2212	-0.2564	0.2978
NP_666232	-0.2553	0.1713	0.5517	0.0023	-0.1414	0.3642	-0.08577	0.4534	-0.09479	0.4534	-0.3501	0.0604	0.4569	0.0148	-0.2362	0.2019	-0.1806	0.3213	0.1139	0.4209	0.1695	0.3213	-0.807	0.0001	-0.6931	0.0001	-0.6374	0.0006	-0.05565	0.5158
NP_666236	-0.0368	0.8035	0.3157	0.1665	-0.175	0.4554	0.2598	0.2451	-0.145	0.4807	-0.1818	0.4554	0.1707	0.4615	-0.32	0.1665	0.1148	0.5634	-0.1382	0.4807	0.2966	0.1796	-0.3525	0.1632	-0.4907	0.0448	-0.0559	0.7787	-0.4348	0.0636
NP_666355	-0.041	0.5038	0.4976	0.0063	0.3907	0.0246	0.592	0.0017	-0.2628	0.1182	-0.3038	0.0787	0.2348	0.1569	0.1279	0.3466	0.3292	0.0704	0.4317	0.0143	0.633	0.0013	-0.5386	0.0036	-0.1069	0.3769	0.09436	0.39	-0.2013	0.1926
NP_705725	0.3179	0.0861	-0.1865	0.2101	0.0733	0.4876	-0.5065	0.0049	0.2057	0.1874	0.5236	0.0049	0.01921	0.6369	0.279	0.1074	-0.3008	0.0998	-0.2446	0.1243	-0.8244	0.0001	0.5044	0.0049	0.2598	0.1225	-0.32	0.0886	0.5798	0.0024
NP_722490	-0.2031	0.383	0.1585	0.4975	0.1127	0.6489	0.3601	0.1455	-0.07895	0.7222	-0.282	0.2382	0.07959	0.7222	0.03375	0.8217	0.2811	0.2382	0.3158	0.1864	0.5632	0.0099	-0.3616	0.1455	-0.04584	0.821	0.2015	0.383	-0.2474	0.284
NP_733769	-0.1656	0.3209	-0.248	0.188	0.06002	0.5967	0.3543	0.0789	0.3444	0.0789	0.1788	0.3209	0.09642	0.552	0.4045	0.046	0.6987	0.0005	0.2256	0.2051	0.5199	0.0071	0.08243	0.5568	0.308	0.1132	0.6023	0.0024	-0.2943	0.119
NP_766333	-0.01215	0.2632	0.7732	0.0001	-0.4014	0.0055	0.6681	0.0001	-0.5441	0.0005	-0.5562	0.0004	0.2291	0.0618	-0.9455	0.0001	0.124	0.15	-0.3893	0.0061	0.6803	0.0001	-0.7853	0.0001	-1.175	0.0001	-0.105	0.1606	-1.07	0.0001
NP_766355	-0.4389	0.0052	-0.1288	0.1834	0.1584	0.1472	0.4126	0.0089	-0.6946	0.0001	-1.133	0.0001	-0.8234	0.0001	-0.5361	0.0013	-0.2819	0.0506	0.5973	0.0003	0.8515	0.0001	-0.31	0.0386	0.2872	0.0475	0.5415	0.0013	-0.2542	0.0605
NP_766415	0.3426	0.0278	0.43	0.0099	-0.4854	0.0033	0.5921	0.0005	-0.4088	0.0125	-0.06628	0.3617	0.02115	0.4413	-0.8943	0.0001	0.1833	0.1869	-0.828	0.0001	0.2495	0.0969	-0.08744	0.3378	-0.9154	0.0001	0.1621	0.2076	-1.078	0.0001
NP_766523	0.409	0.0329	0.4657	0.0189	0.2709	0.1804	0.551	0.0084	-0.527	0.0084	-0.118	0.4998	-0.06126	0.6037	-0.2561	0.2014	0.02395	0.6835	-0.1381	0.4539	0.142	0.4539	-0.05678	0.6037	-0.1948	0.3457	0.08521	0.5921	-0.28	0.1804
NP_766599	-0.2101	0.1109	-0.3655	0.0199	-0.3343	0.0243	-0.7368	0.0001	0.8021	0.0001	0.592	0.0007	0.4367	0.0105	0.4678	0.006	0.06528	0.3151	-0.1242	0.2143	-0.5267	0.0023	0.1554	0.1828	0.03117	0.3573	-0.3714	0.0199	0.4026	0.0136
NP_775619	0.3955	0.0706	0.2965	0.1799	-0.08497	0.6774	0.3407	0.1167	-0.1577	0.5014	0.2379	0.2774	0.1388	0.5518	-0.2426	0.2774	0.183	0.4579	-0.4805	0.0434	-0.05487	0.7774	0.09906	0.6735	-0.3814	0.0782	0.04419	0.7784	-0.4256	0.0706
NP_778186	0.5756	0.0004	0.5623	0.0005	0.6725	0.0001	1.255	0.0001	-0.6732	0.0001	-0.09756	0.2694	-0.1109	0.2694	-0.0007024	0.4186	0.5819	0.0005	0.09686	0.2694	0.6794	0.0001	0.0133	0.4186	0.1102	0.2694	0.6927	0.0001	-0.5826	0.0004
NP_780706	0.3502	0.0318	0.8639	0.0001	0.4261	0.0127	0.1352	0.29	-0.4305	0.0127	-0.08038	0.3832	0.4334	0.0127	-0.004478	0.5479	-0.2953	0.0684	0.0759	0.3832	-0.2149	0.1484	-0.5137	0.0054	-0.4378	0.0127	-0.7287	0.0001	0.2908	0.0684
NP_783587	0.1483	0.1883	0.8749	0.0001	0.5574	0.0008	0.404	0.0135	-0.7409	0.0001	-0.5926	0.0006	0.1339	0.2104	-0.1835	0.164	-0.3369	0.0383	0.409	0.012	0.2557	0.0819	-0.7265	0.0001	-0.3175	0.0406	-0.4708	0.0067	0.1534	0.1883
NP_783612	-0.4541	0.0339	-0.1063	0.711	-0.1758	0.5399	0.0375	0.747	0.04507	0.747	-0.409	0.0616	-0.06126	0.747	-0.1307	0.6523	0.08258	0.747	0.2783	0.2322	0.4916	0.0339	-0.3477	0.122	-0.06942	0.747	0.1438	0.6523	-0.2133	0.4502
NP_796275	0.08006	0.6979	-0.03889	0.7011	-0.2911	0.129	-0.4447	0.0305	-0.03458	0.7011	0.04548	0.7011	-0.07347	0.6979	-0.3257	0.1034	-0.4792	0.0296	-0.3712	0.0545	-0.5247	0.0193	0.119	0.5955	-0.2522	0.2012	-0.4058	0.0525	0.1536	0.4954
NP_835490	-0.09281	0.3395	0.5708	0.001	0.5145	0.002	0.7193	0.0001	-0.3426	0.036	-0.4354	0.0103	0.2282	0.1496	0.1719	0.2096	0.3767	0.0276	0.6073	0.0004	0.8121	0.0001	-0.6637	0.0002	-0.05638	0.4108	0.1484	0.2463	-0.2048	0.1651
NP_848713	-0.1634	0.2184	-0.1911	0.2088	0.45	0.0113	-0.1679	0.2184	-0.2371	0.1599	-0.4005	0.0203	-0.4282	0.0194	0.2129	0.1854	-0.405	0.0203	0.6134	0.0005	-0.004471	0.5479	0.02771	0.5346	0.6411	0.0005	0.02324	0.5346	0.6179	0.0005
NP_848760	-0.09012	0.606	0.4455	0.0275	-0.1378	0.5056	0.0716	0.6337	-0.01612	0.7103	-0.1062	0.602	0.4294	0.0327	-0.1539	0.5056	0.05548	0.6337	-0.04766	0.6337	0.1617	0.5056	-0.5356	0.0071	-0.5833	0.005	-0.3739	0.0633	-0.2094	0.3968
NP_848887	0.4478	0.0147	0.2915	0.0915	-0.2916	0.0915	0.04362	0.5942	0.0279	0.6064	0.4757	0.0143	0.3194	0.0893	-0.2637	0.1169	0.07152	0.5437	-0.7394	0.0001	-0.4042	0.0308	0.1564	0.302	-0.5831	0.0023	-0.2479	0.1371	-0.3352	0.0752
NP_849209	-0.09077	0.5567	0.1474	0.5527	0.006468	0.8132	0.4917	0.0143	-0.1105	0.5567	-0.2013	0.4037	0.03692	0.7448	-0.104	0.5567	0.3812	0.0773	0.09723	0.5567	0.5824	0.0055	-0.2382	0.3159	-0.1409	0.5527	0.3443	0.1065	-0.4852	0.0143
NP_849242	-0.2563	0.1776	-0.00424	0.8228	-0.4396	0.036	-0.2775	0.1776	-0.05769	0.7052	-0.314	0.1461	-0.06193	0.7052	-0.4973	0.0337	-0.3352	0.1461	-0.1833	0.3234	-0.02121	0.8083	-0.2521	0.1792	-0.4354	0.036	-0.2733	0.1776	-0.1621	0.3753
NP_851009	-0.3099	0.1672	-0.3063	0.1672	-0.3576	0.1672	-0.3206	0.1672	0.6035	0.004	0.2935	0.1672	0.2971	0.1672	0.2459	0.2249	0.2828	0.175	-0.04766	0.963	-0.0107	0.963	-0.003605	0.963	-0.05127	0.963	-0.0143	0.963	-0.03696	0.963
NP_851844	-0.3761	0.018	0.2182	0.1182	-0.4537	0.0063	-0.3635	0.0197	-0.02134	0.3944	-0.3975	0.0172	0.1969	0.1406	-0.475	0.0063	-0.3848	0.0183	-0.07756	0.3059	0.01266	0.3944	-0.5944	0.001	-0.6719	0.0003	-0.5817	0.0013	-0.09022	0.3059
NP_853613	-0.5789	0.0031	-0.1903	0.3343	-0.1383	0.396	-0.3629	0.0693	0.001448	0.8341	-0.5775	0.0031	-0.1888	0.3343	-0.1369	0.396	-0.3614	0.0693	0.4406	0.0269	0.216	0.3026	-0.3886	0.0597	0.05195	0.6784	-0.1726	0.3534	0.2246	0.3026
NP_898837	0.01565	0.846	-0.1063	0.6463	-0.1758	0.5399	-0.1213	0.6333	0.5036	0.0161	0.5192	0.0161	0.3972	0.0823	0.3278	0.1304	0.3823	0.0823	-0.1914	0.5376	-0.1369	0.6333	0.122	0.6333	-0.06942	0.7679	-0.01496	0.846	-0.05446	0.7794
NP_908942	-0.03665	0.6893	0.3455	0.0666	0.09735	0.5245	-0.1276	0.463	0.4096	0.0422	0.373	0.0511	0.7551	0.0001	0.507	0.0139	0.282	0.1516	0.134	0.463	-0.09098	0.5245	-0.3821	0.0511	-0.2481	0.1877	-0.4731	0.0221	0.225	0.2196
NP_918942	0.2193	0.3819	0.2761	0.2958	0.2036	0.3819	0.4912	0.0443	-0.1535	0.5781	0.06577	0.8006	0.1225	0.6906	0.05006	0.8006	0.3377	0.2958	-0.01571	0.9041	0.2719	0.2958	-0.05676	0.8006	-0.07248	0.8006	0.2152	0.3819	-0.2877	0.2958
NP_932099	-0.2189	0.2012	-0.2713	0.1311	0.05882	0.685	-0.6572	0.0005	0.2692	0.1311	0.05034	0.685	-0.002122	0.8316	0.328	0.0857	-0.388	0.0576	0.2777	0.1311	-0.4383	0.0342	0.05247	0.685	0.3302	0.0857	-0.3858	0.0576	0.716	0.0002
NP_937810	-0.1659	0.4568	-0.1063	0.5469	-0.6754	0.0002	0.0375	0.5746	0.04507	0.5746	-0.1209	0.5431	-0.06126	0.5746	-0.6304	0.0005	0.08258	0.5746	-0.5095	0.0034	0.2034	0.3838	-0.05961	0.5746	-0.5691	0.0015	0.1438	0.5199	-0.713	0.0002
NP_940810	0.1597	0.4409	-0.1207	0.5301	0.05924	0.6961	0.1816	0.4203	0.3597	0.1019	0.5195	0.0117	0.239	0.3093	0.419	0.0519	0.5413	0.0117	-0.1005	0.5608	0.02185	0.8145	0.2805	0.2056	0.18	0.4203	0.3023	0.2034	-0.1223	0.5301
XP_001000941	-0.07526	0.6671	-0.5389	0.0155	-0.1758	0.4199	-0.2431	0.2772	0.2776	0.2558	0.2024	0.3784	-0.2613	0.2772	0.1019	0.6126	0.03451	0.7632	-0.1005	0.6126	-0.1678	0.4243	0.4637	0.0349	0.3632	0.1289	0.2958	0.2558	0.06735	0.6671
XP_001002083	-1.575	0.0001	0.63	0.0001	-1.05	0.0001	0.5198	0.0006	-0.3315	0.0159	-1.907	0.0001	0.2985	0.0253	-1.381	0.0001	0.1883	0.08	0.5257	0.0005	2.095	0.0001	-2.205	0.0001	-1.68	0.0001	-0.1101	0.1445	-1.569	0.0001
XP_129176	-0.1281	0.5242	-0.5068	0.0326	-0.1762	0.4958	-0.263	0.3303	0.3441	0.1688	0.216	0.4037	-0.1627	0.4958	0.1679	0.4958	0.08113	0.6638	-0.04804	0.751	-0.1348	0.5242	0.3786	0.1635	0.3306	0.1688	0.2438	0.3684	0.08679	0.6638
XP_915304	0.2884	0.2448	-0.05179	0.7922	-0.2286	0.3026	0.001512	0.9729	-0.21	0.3215	0.07837	0.7792	-0.2618	0.3001	-0.4386	0.0594	-0.2085	0.3215	-0.517	0.0203	-0.2869	0.2448	0.3402	0.1959	-0.1768	0.3817	0.0533	0.7922	-0.2301	0.3026
XP_921237	0.3416	0.0726	-0.1221	0.4466	0.2409	0.1907	0.09481	0.4763	0.3091	0.1117	0.6506	0.0011	0.1869	0.3095	0.55	0.0057	0.4039	0.0542	-0.1006	0.4763	-0.2468	0.1907	0.4637	0.0215	0.3631	0.0715	0.2169	0.2528	0.1461	0.3965
XP_929107	-0.2649	0.0676	-0.6069	0.0005	-0.4964	0.0026	-1.008	0.0001	0.6899	0.0001	0.425	0.0108	0.08304	0.3059	0.1935	0.1371	-0.318	0.0446	-0.2314	0.0932	-0.743	0.0001	0.3419	0.0318	0.1105	0.2649	-0.4011	0.0165	0.5116	0.0026
XP_978772	0.01565	0.8398	-0.1063	0.6628	-0.08484	0.6821	-0.462	0.036	0.4035	0.0506	0.4192	0.0506	0.2972	0.1358	0.3187	0.106	-0.05852	0.7664	-0.1005	0.6628	-0.4777	0.036	0.122	0.6628	0.02149	0.8398	-0.3557	0.0816	0.3772	0.0621
XP_979870	-0.3253	0.085	0.09208	0.4628	-0.08452	0.4628	0.2037	0.2526	-0.3536	0.0757	-0.6789	0.0005	-0.2615	0.1749	-0.4381	0.0314	-0.1499	0.3625	0.2408	0.1749	0.529	0.0081	-0.4174	0.0339	-0.1766	0.3006	0.1116	0.4533	-0.2882	0.135
XP_980318	0.2512	0.0757	0.475	0.0043	-0.1755	0.1456	0.6188	0.0002	-0.6363	0.0002	-0.385	0.0158	-0.1613	0.1655	-0.8118	0.0001	-0.01742	0.3856	-0.4268	0.0075	0.3676	0.0185	-0.2238	0.1012	-0.6506	0.0002	0.1438	0.1783	-0.7944	0.0001
XP_982803	0.3038	0.0442	0.7097	0.0001	0.9076	0.0001	0.7365	0.0001	-0.4133	0.0131	-0.1095	0.2669	0.2963	0.0537	0.4942	0.0042	0.3232	0.0442	0.6038	0.0003	0.4327	0.011	-0.4059	0.0131	0.1979	0.1422	0.02683	0.4284	0.1711	0.1705
XP_985576	0.5611	0.0054	0.521	0.0087	0.4606	0.0115	0.1473	0.4362	-0.4828	0.0115	0.07837	0.6072	0.0382	0.6163	-0.02213	0.6256	-0.3355	0.0717	-0.1005	0.5608	-0.4138	0.0262	0.04016	0.6163	-0.06033	0.6163	-0.3737	0.0481	0.3133	0.0768
XP_985907	0.01565	0.7752	-0.2063	0.298	-0.08484	0.5397	-0.3212	0.1322	0.5208	0.0105	0.5365	0.0105	0.3145	0.1335	0.436	0.0356	0.1996	0.301	-0.1005	0.5177	-0.3368	0.1322	0.222	0.2837	0.1215	0.5177	-0.1148	0.5177	0.2363	0.2765
XP_986240	-0.1657	0.3473	-0.5648	0.0089	-0.08484	0.6015	-0.3801	0.0742	0.3446	0.1022	0.179	0.3473	-0.2202	0.2964	0.2598	0.2276	-0.03546	0.7592	0.08085	0.6015	-0.2144	0.2964	0.3991	0.0726	0.48	0.0256	0.1847	0.3473	0.2953	0.1698
XP_987087	0.471	0.0125	0.1719	0.2868	-0.2289	0.2054	0.01567	0.6472	0.05744	0.5465	0.5284	0.0075	0.2294	0.2054	-0.1715	0.2868	0.07311	0.5381	-0.6999	0.0002	-0.4553	0.0157	0.2991	0.1242	-0.4009	0.0326	-0.1563	0.3121	-0.2446	0.2054
XP_990671	0.0697	0.6996	0.1055	0.6421	-0.2284	0.3309	-0.1513	0.4825	-0.2668	0.3152	-0.1971	0.3823	-0.1613	0.4825	-0.4952	0.041	-0.4181	0.1004	-0.2981	0.2393	-0.221	0.3346	-0.03578	0.8124	-0.3339	0.2146	-0.2568	0.3181	-0.07714	0.6996
XP_992228	0.01565	0.5814	-0.1063	0.4206	-0.08484	0.4359	-0.6544	0.0004	0.4455	0.0113	0.4611	0.0101	0.3391	0.0537	0.3606	0.0398	-0.209	0.2285	-0.1005	0.4206	-0.6701	0.0004	0.122	0.4206	0.02149	0.5814	-0.5481	0.0029	0.5696	0.0018
XP_992835	-0.1813	0.3973	-0.1245	0.5143	0.006065	0.8828	-0.4724	0.0296	0.2624	0.2573	0.08109	0.6556	0.1379	0.5143	0.2685	0.2573	-0.21	0.3973	0.1874	0.3973	-0.2911	0.2573	-0.0568	0.7133	0.1306	0.5143	-0.3479	0.1827	0.4784	0.0296
XP_993411	0.1975	0.4856	-0.3245	0.1472	-0.1754	0.4916	-0.1983	0.4856	0.1632	0.4916	0.3607	0.1081	-0.1613	0.4916	-0.01213	0.9228	-0.03502	0.9228	-0.3728	0.1032	-0.3957	0.1032	0.522	0.0239	0.1491	0.4916	0.1262	0.5591	0.0229	0.9228
XP_993446	-0.1417	0.3383	-0.7101	0.0002	-0.2962	0.0966	-0.4732	0.0164	0.3678	0.0609	0.2261	0.1988	-0.3423	0.0747	0.0716	0.5124	-0.1055	0.4404	-0.1545	0.3264	-0.3316	0.0747	0.5685	0.0035	0.414	0.0359	0.2369	0.1988	0.1771	0.2993
XP_994496	-0.6948	0.0001	-0.2343	0.1485	0.04292	0.5336	0.2416	0.1485	-0.0602	0.5207	-0.755	0.0001	-0.2945	0.1111	-0.01727	0.5777	0.1814	0.224	0.7378	0.0001	0.9365	0.0001	-0.4605	0.0085	0.2772	0.1112	0.4759	0.0085	-0.1987	0.1978
XP_996757	-0.4004	0.0417	0.2109	0.2841	-0.08476	0.5815	0.0375	0.7388	-0.214	0.2841	-0.6144	0.0014	-0.003123	0.8277	-0.2988	0.1337	-0.1765	0.351	0.3157	0.128	0.4379	0.0344	-0.6113	0.0014	-0.2956	0.1337	-0.1734	0.351	-0.1223	0.4834
XP_996801	-0.438	0.0099	-0.02651	0.4582	0.006168	0.4751	-0.5835	0.0016	0.3929	0.0162	-0.04507	0.4582	0.3664	0.025	0.3991	0.0162	-0.1906	0.1918	0.4441	0.0099	-0.1455	0.2537	-0.4115	0.0159	0.03267	0.4582	-0.557	0.0025	0.5896	0.0016
XP_996982	0.03057	0.6652	0.2336	0.2569	0.02051	0.6652	0.695	0.0002	-0.2124	0.2569	-0.1818	0.2599	0.02121	0.6652	-0.1919	0.259	0.4826	0.0116	-0.01006	0.6652	0.6644	0.0002	-0.203	0.2569	-0.2131	0.2569	0.4614	0.0136	-0.6745	0.0002
XP_999161	-0.3889	0.0062	0.5265	0.0008	-0.5108	0.0008	-0.04561	0.2349	-0.5102	0.001	-0.8991	0.0001	0.0163	0.2585	-1.021	0.0001	-0.5558	0.0007	-0.1219	0.1456	0.3433	0.0134	-0.9154	0.0001	-1.037	0.0001	-0.5721	0.0006	-0.4652	0.0021
